# Supplementary material for: Gut microbiota facilitate chronic spontaneous urticaria
Source: Nat Commun. 2024 Jan 2;15:112. doi: 10.1038/s41467-023-44373-x (PMC10762022; doi:10.1038/s41467-023-44373-x)
Supplement: Supplementary file 4 — Source Data [file 41467_2023_44373_MOESM4_ESM.zip]

Archive with 6 entries (6 files):
- Source data -Fig 2 to Fig 7.xlsx
- Source data-Fig1.xlsx
- Source data-Supplementary Fig2.xlsx
- Source data-Supplementary Fig3.xlsx
- Source data-Supplementary Fig4.xlsx
- Source data-Supplementary Fig5-6.xlsx
