# Supplementary material for: Gut microbiota facilitate chronic spontaneous urticaria
Source: Nat Commun. 2024 Jan 2;15:112. doi: 10.1038/s41467-023-44373-x (PMC10762022; doi:10.1038/s41467-023-44373-x)
Supplement: Supplementary file 4 — Source Data [file 41467_2023_44373_MOESM4_ESM.zip › Source data -Fig 2 to Fig 7.xlsx]

## Sheet: Figure 2
	Fig 2b: Right panel: quantification of evans blue leakage from ear tissue.					Fig 2b: Right panel: quantification of evans blue leakage from ear tissue.
	Raw data					p-Value
	Normalized OD610nm value						Control	PCA	FMT-HC_PCA	FMT-CSU_PCA
	Control	PCA	FMT-HC_PCA	FMT-CSU_PCA		Control		<0.0001	<0.0001	<0.0001
	1.98	4.18629	3.61782	6.3		PCA			ns	<0.0001
	1.42048	3.6087	3.48936	6.67527		FMT-HC_PCA				<0.0001
	1.58603	4.20833	3.89655	4.83073		FMT-CSU_PCA
	2.03333	5.34783	4.1875	6.74
	1.342	5.225	2.46342	6.92283
	1.63889	4.57576	3.97267	5.82179
	1.8278	3.98637	4.21878	6.84545
	1.632	4.38299	4.15928	6.91727
	Fig 2c: Right panel: toluidine blue staining of mast cells in ear tissue.					Fig 2c: Right panel: toluidine blue staining of mast cells in ear tissue.
	Raw data					p-Value
	Degranulated MCs (%)						Control	PCA	FMT-HC_PCA	FMT-CSU_PCA
	Control	PCA	FMT-HC_PCA	FMT-CSU_PCA		Control		<0.0001	ns	<0.0001
	25	40	18.3333	60		PCA			<0.0001	0.0003
	20.625	50	17.5	71.8095		FMT-HC_PCA				<0.0001
	25.8929	47.7778	15	79.1667		FMT-CSU_PCA
	16.5794	67.7083	26.1111	70.6032
	21.0714	41.5714	26.6667	72.5926
	23.6111	39.2857
	Fig 2d: Right panel: flow cytometric detection of mast cell ratio in ear tissue.					Fig 2d: Right panel: flow cytometric detection of mast cell ratio in ear tissue.
	Raw data					p-Value
	Cell percentage(%)						Control	PCA	FMT-HC_PCA	FMT-CSU_PCA
	Control	PCA	FMT-HC_PCA	FMT-CSU_PCA		Control		0.0071	ns	<0.0001
	0.86	1.33	1.98	2.96		PCA			ns	0.0062
	0.64	1.65	1.45	2.42		FMT-HC_PCA				0.0008
	0.88	1.66	1.27	2.27		FMT-CSU_PCA
	0.97	2.7	1.25	2.56
	0.53	1.29	1.39	3.25
	Fig 2e: Intestinal FITC-dextran leakage in mouse serum.					Fig 2e: Intestinal FITC-dextran leakage in mouse serum.
	Raw data					p-Value
	Serum FITC-Dextran (ug/ml)						Control	FMT-HC	FMT-CSU
	Control	FMT-HC_PCA	FMT-CSU_PCA			Control		ns	0.0053
	0.8094	0.8206	1.123			FMT-HC			0.0075
	0.8542	0.9263	1.0327			FMT-CSU
	0.7926	0.9074	1.0621
	0.9627	1.0761	1.3449
	1.0628	0.8563	1.0054
	0.9284	0.9354	1.1685
	1.0271	0.9781	1.081
	Fig 2f Middle panel: ZO-1 expression in mouse colon immunohistochemistry(IHC).					Fig 2f Middle panel: ZO-1 expression in mouse colon immunohistochemistry(IHC).
	Raw data					p-Value
	Mean IOD/Aera						Control	FMT-HC	FMT-CSU
	Control	FMT-HC_PCA	FMT-CSU_PCA			Control		ns	ns
	0.189895	0.190999	0.184283			FMT-HC			0.0132
	0.190483	0.192825	0.183121			FMT-CSU
	0.178752	0.190933	0.182835
	0.184739	0.188874	0.183237
	0.188943	0.185981	0.180161
	Fig 2f Right panel: MUC-2 expression in mouse colon immunohistochemistry(IHC).					Fig 2f Right panel: MUC-2 expression in mouse colon immunohistochemistry(IHC).
	Raw data					p-Value
	Mean IOD/Aera						Control	FMT-HC	FMT-CSU
	Control	FMT-HC_PCA	FMT-CSU_PCA			Control		ns	ns
	0.155771	0.142304	0.139662			FMT-HC			0.0371
	0.151359	0.145632	0.135806			FMT-CSU
	0.133114	0.154395	0.13856
	0.132489	0.14111	0.132372
	0.135893	0.150148	0.12263
		0.149121
	Fig 2g Upper left panel: ZO-1 mRNA expression in mouse colon.					Fig 2g Upper left panel: ZO-1 mRNA expression in mouse colon.
	Raw data					p-Value
	Relative expression (mRNA)						Control	FMT-HC	FMT-CSU
	Control	FMT-HC_PCA	FMT-CSU_PCA			Control		ns	0.0199
	1.02508	1.14152	0.647714			FMT-HC			0.0421
	0.759401	1.4181	0.614466			FMT-CSU
	1.22555	0.743373	0.494307
	1.05323	0.854844	0.584845
	0.779793	1.51358	0.531378
	Fig 2g Upper right panel: occludin mRNA expression in mouse colon.					Fig 2g Upper right panel: occludin mRNA expression in mouse colon.
	Raw data					p-Value
	Relative expression (mRNA)						Control	FMT-HC	FMT-CSU
	Control	FMT-HC_PCA	FMT-CSU_PCA			Control		0.0263	0.0014
	1.02674	1.1151	0.655287			FMT-HC			<0.0001
	0.839322	1.02278	0.611667			FMT-CSU
	0.896708	1.11187	0.543448
	0.765323		0.576538
	0.875769		0.52907
			0.793114
	Fig 2g Lower left panel: TJP2 mRNA expression in mouse colon.					Fig 2g Lower left panel: TJP2 mRNA expression in mouse colon.
	Raw data					p-Value
	Relative expression (mRNA)						Control	FMT-HC	FMT-CSU
	Control	FMT-HC_PCA	FMT-CSU_PCA			Control		0.036	ns
	0.966463	1.35905	1.09154			FMT-HC			0.0228
	0.884833	1.11163	0.878935			FMT-CSU
	0.909722	1.76084	0.301839
	0.807648	1.34163	0.598169
	1.1661	1.28947	1.14157
	1.12782		0.290258
	0.886296
	Fig 2g Lower right panel: CGN mRNA expression in mouse colon.					Fig 2g Lower right panel: CGN mRNA expression in mouse colon.
	Raw data					p-Value
	Relative expression (mRNA)						Control	FMT-HC	FMT-CSU
	Control	FMT-HC_PCA	FMT-CSU_PCA			Control		ns	0.0002
	1.02086	1.04316	0.60139			FMT-HC			0.0215
	0.905622	1.27356	0.492071			FMT-CSU
	1.15763	2.42885	0.586818
	1.04794	1.84072	0.644274
	0.92899	1.63941	0.44674
	Fig 2h: First from the left panel: IL-4 mRNA expression in mouse ear tissue.					Fig 2h: First from the left panel: IL-4 mRNA expression in mouse ear tissue.
	Raw data					p-Value
	Relative expression (mRNA)						Control	PCA	FMT-HC_PCA	FMT-CSU_PCA
	Control	PCA	FMT-HC_PCA	FMT-CSU_PCA		Control		0.0388	ns	0.0005
	1.24737	2.74736	1.43121	3.36905		PCA			ns	ns
	0.885639	2.97901	1.88424	2.59768		FMT-HC_PCA				0.0018
	1.16719	2.55747	1.64022	4.18181		FMT-CSU_PCA
	1.46554	2.05835	1.04555	5.01363
				2.62849
	Fig 2h: Second from the left panel: IL-13 mRNA expression in mouse ear tissue.					Fig 2h: Second from the left panel: IL-13 mRNA expression in mouse ear tissue.
	Raw data					p-Value
	Relative expression (mRNA)						Control	PCA	FMT-HC_PCA	FMT-CSU_PCA
	Control	PCA	FMT-HC_PCA	FMT-CSU_PCA		Control		0.005	ns	0.0004
	0.811547	1.68466	0.926082	2.57367		PCA			0.0235	ns
	0.782503	3.83341	1.75438	4.23791		FMT-HC_PCA				0.002
	0.845434	2.64041	0.813727	3.13012		FMT-CSU_PCA
	0.862775	2.26557	1.19467	2.79895
	1.20342
	Fig 2h: Third from the left panel: TNF-α mRNA expression in mouse ear tissue.					Fig 2h: Third from the left panel: TNF-α mRNA expression in mouse ear tissue.
	Raw data					p-Value
	Relative expression (mRNA)						Control	PCA	FMT-HC_PCA	FMT-CSU_PCA
	Control	PCA	FMT-HC_PCA	FMT-CSU_PCA		Control		0.0109	ns	<0.0001
	0.901865	1.71548	1.33131	3.40316		PCA			0.0215	0.0109
	0.814173	2.37114	1.40266	2.89249		FMT-HC_PCA				<0.0001
	0.930863	2.69743	0.72289	4.98322		FMT-CSU_PCA
		2.05781	1.10899	3.49476
		3.09468		3.67718
	Fig 2h: Fourth from the left panel: IL-10 mRNA expression in mouse ear tissue.					Fig 2h: Fourth from the left panel: IL-10 mRNA expression in mouse ear tissue.
	Raw data					p-Value
	Relative expression (mRNA)						Control	PCA	FMT-HC_PCA	FMT-CSU_PCA
	Control	PCA	FMT-HC_PCA	FMT-CSU_PCA		Control		0.0191	ns	<0.0001
	1.69342	2.22478	1.06014	2.64731		PCA			ns	0.0285
	1.14461	2.08179	1.71187	3.98369		FMT-HC_PCA				0.0002
	0.761949	2.47056	1.7443	3.16447		FMT-CSU_PCA
	0.906624	1.69768	0.875297	2.75129
		2.17224	1.73472	2.53837
	Fig 2i: Left panel: ELISA for IL-4 concentration in mouse ear tissue homogenates.					Fig 2i: Left panel: ELISA for IL-4 concentration in mouse ear tissue homogenates.
	Raw data					p-Value
	Concentration (pg/ml)						Control	PCA	FMT-HC_PCA	FMT-CSU_PCA
	Control	PCA	FMT-HC_PCA	FMT-CSU_PCA		Control		0.0019	0.0152	<0.0001
	37.9379	84.4476	96.4073	114.745		PCA			ns	ns
	54.4156	115.543	83.6503	94.0154		FMT-HC_PCA				0.0321
	52.821	100.394	66.9068	151.422		FMT-CSU_PCA
	65.0464	80.1953	92.4207	82.0557
	34.4829	87.9026	90.8261	100.66
	45.1137	97.2046	75.6772	156.737
	Fig 2i: Middle panel: ELISA for IL-13 concentration in mouse ear tissue homogenates.					Fig 2i: Middle panel: ELISA for IL-13 concentration in mouse ear tissue homogenates.
	Raw data					p-Value
	Concentration (pg/ml)						Control	PCA	FMT-HC_PCA	FMT-CSU_PCA
	Control	PCA	FMT-HC_PCA	FMT-CSU_PCA		Control		0.0033	0.0044	<0.0001
	126.208	318.955	307.02	327.309		PCA			ns	ns
	141.126	249.733	203.187	426.368		FMT-HC_PCA				0.041
	147.094	230.637	238.992	364.307		FMT-CSU_PCA
	166.189	333.277	274.796	267.635
	119.644	248.54	240.022	258.087
	159.029	213.929	308.214	456.205
	Fig 2i: Right panel: ELISA for histamine concentration in mouse ear tissue homogenates.					Fig 2i: Right panel: ELISA for histamine concentration in mouse ear tissue homogenates.
	Raw data					p-Value
	Concentration (ng/ml)						Control	PCA	FMT-HC_PCA	FMT-CSU_PCA
	Control	PCA	FMT-HC_PCA	FMT-CSU_PCA		Control		0.0032	0.0248	<0.0001
	27.3819	68.8567	64.3054	92.6063		PCA			ns	ns
	14.5538	84.7115	91.2727	91.0838		FMT-HC_PCA				0.0405
	28.2464	54.8215	62.0795	72.0685		FMT-CSU_PCA
	42.3112	83.8383	42.7962	68.147
	39.761	40.3002	44.5148	79.3585
	30.0582	77.2492	52.9239	117.162
	Fig 2j: Left panel: ELISA for IL-4 concentration in mouse plasma.					Fig 2j: Left panel: ELISA for IL-4 concentration in mouse plasma.
	Raw data					p-Value
	Concentration (pg/ml)						Control	PCA	FMT-HC_PCA	FMT-CSU_PCA
	Control	PCA	FMT-HC_PCA	FMT-CSU_PCA		Control		0.0003	0.0122	<0.0001
	13.4816	40.4333	33.2141	66.9037		PCA			ns	0.0428
	19.4976	38.0269	29.3639	51.2621		FMT-HC_PCA				0.0012
	21.6634	33.936	35.3799	45.968		FMT-CSU_PCA
	24.0698	46.4493	29.8452	41.3959
	29.3639	42.1178	31.7703	55.8343
	15.6474	37.305	42.3584	41.8772
	Fig 2j: Middle panel: ELISA for IL-13 concentration in mouse plasma.					Fig 2j: Middle panel: ELISA for IL-13 concentration in mouse plasma.
	Raw data					p-Value
	Concentration (pg/ml)						Control	PCA	FMT-HC_PCA	FMT-CSU_PCA
	Control	PCA	FMT-HC_PCA	FMT-CSU_PCA		Control		0.0012	0.0013	<0.0001
	16.9399	24.1164	35.5232	57.7326		PCA			ns	0.0024
	4.47545	30.5374	26.7603	42.6242		FMT-HC_PCA				0.0023
	8.63026	29.4043	27.8179	57.7326		FMT-CSU_PCA
	11.6519	27.5158	26.9114	41.8687
	9.38568	41.1133	21.4724	33.5591
	13.1628	19.9616	33.5591	39.9802
	Fig 2j: Right panel: ELISA for histamine concentration in mouse plasma.					Fig 2j: Right panel: ELISA for histamine concentration in mouse plasma.
	Raw data					p-Value
	Concentration (ng/ml)						Control	PCA	FMT-HC_PCA	FMT-CSU_PCA
	Control	PCA	FMT-HC_PCA	FMT-CSU_PCA		Control		<0.0001	0.0001	<0.0001
	11.4314	21.5026	20.4826	32.6596		PCA			ns	0.0114
	12.5984	26.8895	20.2844	41.2406		FMT-HC_PCA				0.0019
	10.9955	27.9556	23.0166	28.7828		FMT-CSU_PCA
	9.23059	23.2414	25.3231	43.7173
	8.70765	31.721	27.4174	30.2162
	10.7838	23.2414	26.6294	28.5044
	Fig 2k: ELISA for LPS concentration in mouse plasma.					Fig 2k: ELISA for LPS concentration in mouse plasma.
	Raw data					p-Value
	Concentration (ng/ml)						Control	PCA	FMT-HC_PCA	FMT-CSU_PCA
	Control	PCA	FMT-HC_PCA	FMT-CSU_PCA		Control		ns	ns	<0.0001
	2.19502	2.4665	2.41714	5.35406		PCA			ns	<0.0001
	2.29374	2.2197	2.24438	4.95918		FMT-HC_PCA				<0.0001
	2.44182	1.92354	2.26906	4.90982		FMT-CSU_PCA
	2.49118	2.02226	2.14566	4.76174
	2.3431	2.02226	2.29374	5.0579
	2.61458	2.41714	2.3431	4.98386
	2.36778	2.44182	2.36778	4.90982
	2.39246	2.81202	2.66394	5.00854

## Sheet: Figure3
	Fig 3b: Roseburia hominis mRNA expression in mouse faeces.						Fig 3b: Roseburia hominis mRNA expression in mouse faeces.
	Raw data						p-Value
	Relative expression							Non-Abx+PCA	Non-Abx+RHo_PCA	Abx_PCA	Abx+RHo_PCA
	Non-Abx+PCA	Non-Abx+RHo_PCA	Abx_PCA	Abx+RHo_PCA			Non-Abx+PCA		0.005	ns	<0.0001
	0.719052	1.81057	1.03774	2.61871			Non-Abx+RHo_PCA			ns	<0.0001
	0.640573	1.29101	1.03837	2.88634			Abx_PCA				<0.0001
	0.697197	1.99286	1.14067	2.76098			Abx+RHo_PCA
	0.810574	0.904419	1.03933	2.79323
	Fig 3c: Upper left panel: Isobutyrate concentration in mouse faeces.						Fig 3c: Upper left panel: Isobutyrate concentration in mouse faeces.
	Raw data						p-Value
	Concentartion (ng/mg)							Abx	Abx_PCA	Abx-RHo_PCA
	Abx	Abx_PCA	Abx-RHo_PCA				Abx		ns	0.0316
	21.974	23.719	29.68				Abx_PCA			ns
	24.606	28.326	42.261				Abx-RHo_PCA
	21.776	22.998	31.94
		24.865	28.185
	Fig 3c: Upper right panel: Butyrate concentration in mouse faeces.						Fig 3c: Upper right panel: Butyrate concentration in mouse faeces.
	Raw data						p-Value
	Concentartion (ng/mg)							Abx	Abx_PCA	Abx-RHo_PCA
	Abx	Abx_PCA	Abx-RHo_PCA				Abx		ns	0.0034
	3.709	8.3522	12.738				Abx_PCA			0.0116
	4.154	6.38824	25.343				Abx-RHo_PCA
	4.428	5.98198	13.678
		9.54583	19.242
	Fig 3c: Lower left panel: Isocaporate concentration in mouse faeces.						Fig 3c: Lower left panel: Isocaporate concentration in mouse faeces.
	Raw data						p-Value
	Concentartion (ng/mg)							Abx	Abx_PCA	Abx-RHo_PCA
	Abx	Abx_PCA	Abx-RHo_PCA				Abx		ns	0.039
	21.041	17.889	27.826				Abx_PCA			0.014
	20.532	20.825	31.45				Abx-RHo_PCA
	20.84	19.726	24.577
		21.377	22.748
	Fig 3c: Lower right panel: Caporate concentration in mouse faeces.						Fig 3c: Lower right panel: Caporate concentration in mouse faeces.
	Raw data						p-Value
	Concentartion (ng/mg)							Abx	Abx_PCA	Abx-RHo_PCA
	Abx	Abx_PCA	Abx-RHo_PCA				Abx		ns	0.0014
	13.035	13.804	14.143				Abx_PCA			0.0036
	12.95	13.395	14.7				Abx-RHo_PCA
	13.07	13.266	14.698
		12.767	14.129
	Fig 3d: Right panel: quantification of evans blue leakage from ear tissue.						Fig 3d: right panel: quantification of evans blue leakage from ear tissue.
	Raw data						p-Value
	Normalized OD610nm value							Abx	Abx+PCA	Non-Abx+PCA	Abx+RHo_PCA	Non-Abx+RHo_PCA
	Abx	Abx+PCA	Non-Abx+PCA	Abx+RHo_PCA	Non-Abx+RHo_PCA		Abx		<0.0001	<0.0001	ns	0.0153
	1.87879	5.8	3.60714	2.48	2.15686		Abx+PCA			ns	<0.0001	<0.0001
	1.34043	4.15625	3.48936	2.2459	2.57895		Non-Abx+PCA				0.0003	0.0106
	1.475	4.46875	3.89655	2.78571	2.73077		Abx+RHo_PCA					ns
	2.12	5.03333	4.1875	1.34426	4.5		Non-Abx+RHo_PCA
	1.45454	4.95652	2.46341	2.38775	2.43902
	1.03704	3.89655	4.17647	2.5	3.88235
		4.45455	3.6087	2.47458	1.57143
		3.45161	4.20833	2.7037	2.19444
		4.48	5.34783	1.30769	2.47368
				3.29167	3.11111
	Fig 3e: Right panel: toluidine blue staining of mast cells in ear tissue.						Fig 3e: right panel: toluidine blue staining of mast cells in ear tissue.
	Raw data						p-Value
	Degranulated MCs (%)							Abx	Abx+PCA	Non-Abx+PCA	Abx+RHo_PCA	Non-Abx+RHo_PCA
	Abx	Abx+PCA	Non-Abx+PCA	Abx+RHo_PCA	Non-Abx+RHo_PCA		Abx		<0.0001	<0.0001	ns	0.0014
	25.38	60	45.46	28.57	38.89		Abx+PCA			0.0042	<0.0001	0.0002
	20.56	55	54.17	35.71	45.24		Non-Abx+PCA				0.0004	ns
	25	60.32	40	25	45		Abx+RHo_PCA					0.0157
	30.95	71.43	48.33	27.5	43.33		Non-Abx+RHo_PCA
	26.79	71.11	56.79
	Fig 3f: Right panel: flow cytometric detection of mast cell ratio in ear tissue.						Fig 3f: right panel: flow cytometric detection of mast cell ratio in ear tissue.
	Raw data						p-Value
	Cell percentage(%)							Abx	Abx+PCA	Non-Abx+PCA	Abx+RHo_PCA	Non-Abx+RHo_PCA
	Abx	Abx+PCA	Non-Abx+PCA	Abx+RHo_PCA	Non-Abx+RHo_PCA		Abx		<0.0001	0.0159	ns	ns
	1.97	4.66	3.49	2.51	2.38		Abx+PCA			0.0376	<0.0001	<0.0001
	1.97	5.82	3.91	2.78	2.95		Non-Abx+PCA				0.0257	0.0408
	2.3	5.23	5.75	2.47	1.73		Abx+RHo_PCA					ns
	1.97	4.55	2.5	1.93	1.95		Non-Abx+RHo_PCA
	2.11	7.43	3.88	1.21	2.46
	Fig 3g: Upper left panel: IL-4 mRNA expression in mouse ear tissue.						Fig 3g: Upper left panel: IL-4 mRNA expression in mouse ear tissue.
	Raw data						p-Value
	Relative expression (mRNA)							Abx	Abx+PCA	Non-Abx+PCA	Abx+RHo_PCA	Non-Abx+RHo_PCA
	Abx	Abx+PCA	Non-Abx+PCA	Abx+RHo_PCA	Non-Abx+RHo_PCA		Abx		0.0011	ns	ns	ns
	1.18867	3.67354	1.88363	0.207221	2.99729		Abx+PCA			0.0005	<0.0001	ns
	1.0851	3.55463	1.33211	0.250693	0.759237		Non-Abx+PCA				0.0101	ns
	0.982181	2.99729	1.25734	0.302724	0.795994		Abx+RHo_PCA					ns
	1.14142	3.17679	1.26975	0.888805	1.88505		Non-Abx+RHo_PCA
	0.880888		1.70777
	Fig 3g: Upper right panel: IL-13 mRNA expression in mouse ear tissue.						Fig 3g: Upper right panel: IL-13 mRNA expression in mouse ear tissue.
	Raw data						p-Value
	Relative expression (mRNA)							Abx	Abx+PCA	Non-Abx+PCA	Abx+RHo_PCA	Non-Abx+RHo_PCA
	Abx	Abx+PCA	Non-Abx+PCA	Abx+RHo_PCA	Non-Abx+RHo_PCA		Abx		0.0002	0.0289	ns	ns
	0.9874	3.40068	1.79283	0.846528	2.34174		Abx+PCA			ns	<0.0001	0.0006
	1.304	2.79878	1.84273	1.28444	1.17723		Non-Abx+PCA				0.0032	ns
	1.35908	1.94152	2.33299	0.523186	1.05123		Abx+RHo_PCA					ns
	0.891779	3.37465	2.68938	1.12107	1.82449		Non-Abx+RHo_PCA
				0.647281	1.29574
					1.22162
					1.44766
	Fig 3g: Lower left panel: TNF-α mRNA expression in mouse ear tissue.						Fig 3g: Lower left panel: TNF-α mRNA expression in mouse ear tissue.
	Raw data						p-Value
	Relative expression (mRNA)							Abx	Abx+PCA	Non-Abx+PCA	Abx+RHo_PCA	Non-Abx+RHo_PCA
	Abx	Abx+PCA	Non-Abx+PCA	Abx+RHo_PCA	Non-Abx+RHo_PCA		Abx		0.0004	0.0098	ns	ns
	1.2749	3.07143	2.5067	0.693475	1.75595		Abx+PCA			ns	0.0005	0.0026
	1.18283	3.94628	1.52714	1.3734	1.03467		Non-Abx+PCA				0.0131	ns
	1.26076	2.17129	2.71224	1.41938	1.39272		Abx+RHo_PCA					ns
	0.619875	2.82702	2.96319	1.04816	1.7744		Non-Abx+RHo_PCA
					1.59861
	Fig 3g: Lower right panel: IL-10 mRNA expression in mouse ear tissue.						Fig 3g: Lower right panel: IL-10 mRNA expression in mouse ear tissue.
	Raw data						p-Value
	Relative expression (mRNA)							Abx	Abx+PCA	Non-Abx+PCA	Abx+RHo_PCA	Non-Abx+RHo_PCA
	Abx	Abx+PCA	Non-Abx+PCA	Abx+RHo_PCA	Non-Abx+RHo_PCA		Abx		<0.0001	0.0053	ns	ns
	0.917034	2.57132	2.08326	0.267794	0.917034		Abx+PCA			0.0333	<0.0001	<0.0001
	1.05443	2.83192	1.5963	1.03392	1.2823		Non-Abx+PCA				0.0006	0.0434
	1.49634	2.94064	2.29246	0.945838	1.57828		Abx+RHo_PCA					ns
	0.508189	2.70034		0.693274	1.23222		Non-Abx+RHo_PCA
	1.11392
	1.37032
	Fig 3h: Left panel: ELISA for IL-4 concentration in mouse ear tissue homogenates.						Fig 3h: Left panel: ELISA for IL-4 concentration in mouse ear tissue homogenates.
	Raw data						p-Value
	Concentration (pg/ml)							Abx	Abx+PCA	Non-Abx+PCA	Abx+RHo_PCA	Non-Abx+RHo_PCA
	Abx	Abx+PCA	Non-Abx+PCA	Abx+RHo_PCA	Non-Abx+RHo_PCA		Abx		<0.0001	0.0021	ns	ns
	43.2533	100.394	108.367	83.3846	81.2584		Abx+PCA			ns	0.0002	0.0022
	57.0733	89.4973	88.9657	68.5014	82.853		Non-Abx+PCA				0.0424	ns
	58.1364	124.845	76.4745	76.4745	59.731		Abx+RHo_PCA					ns
	54.4156	92.4207	72.2222	58.6679	76.4745		Non-Abx+RHo_PCA
	50.4291	127.237	90.5603	68.5014	69.2987
	75.6772	96.4073	98.0019	41.1271	66.9068
	Fig 3h: Middle panel: ELISA for IL-13 concentration in mouse ear tissue homogenates.						Fig 3h: Middle panel: ELISA for IL-13 concentration in mouse ear tissue homogenates.
	Raw data						p-Value
	Concentration (pg/ml)							Abx	Abx+PCA	Non-Abx+PCA	Abx+RHo_PCA	Non-Abx+RHo_PCA
	Abx	Abx+PCA	Non-Abx+PCA	Abx+RHo_PCA	Non-Abx+RHo_PCA		Abx		0.0009	0.0024	ns	ns
	185.882	339.244	205.574	182.898	188.866		Abx+PCA			ns	0.0077	ns
	138.739	231.831	243.766	205.574	210.348		Non-Abx+PCA				0.0196	ns
	164.996	224.67	218.703	212.735	250.927		Abx+RHo_PCA					ns
	196.026	207.961	332.083	136.949	236.605		Non-Abx+RHo_PCA
	113.676	308.214	250.927	160.222	191.252
	176.931	267.635	277.183	191.252	219.896
	Fig 3h: Right panel: ELISA for histamine concentration in mouse ear tissue homogenates.						Fig 3h: Right panel: ELISA for histamine concentration in mouse ear tissue homogenates.
	Raw data						p-Value
	Concentration (ng/ml)							Abx	Abx+PCA	Non-Abx+PCA	Abx+RHo_PCA	Non-Abx+RHo_PCA
	Abx	Abx+PCA	Non-Abx+PCA	Abx+RHo_PCA	Non-Abx+RHo_PCA		Abx		0.0021	0.0255	ns	ns
	31.9861	78.785	67.096	16.6523	40.3838		Abx+PCA			ns	0.0008	ns
	34.6784	66.6112	61.4396	38.1468	68.0764		Non-Abx+PCA				0.0102	ns
	25.4663	74.8074	62.7261	48.7644	45.683		Abx+RHo_PCA					ns
	34.3922	75.5866	71.0306	34.3922	46.6878		Non-Abx+RHo_PCA
	44.1017	44.6997	31.7879	20.9156	44.1017
	36.9793	46.0155	49.1194	32.3192	38.9455
	Fig 3i: Left panel: ELISA for IL-4 concentration in mouse plasma.						Fig 3i: Left panel: ELISA for IL-4 concentration in mouse plasma.
	Raw data						p-Value
	Concentration (pg/ml)							Abx	Abx+PCA	Non-Abx+PCA	Abx+RHo_PCA	Non-Abx+RHo_PCA
	Abx	Abx+PCA	Non-Abx+PCA	Abx+RHo_PCA	Non-Abx+RHo_PCA		Abx		<0.0001	0.0063	ns	ns
	18.5351	47.6525	31.0484	27.92	30.0858		Abx+PCA			ns	0.0004	0.0045
	17.3319	32.0109	32.7328	21.1821	24.3104		Non-Abx+PCA				ns	ns
	24.0698	35.6205	29.3639	25.7543	27.4388		Abx+RHo_PCA					ns
	26.2356	32.0109	20.9415	22.626	28.642		Non-Abx+RHo_PCA
	19.7383	38.5082	37.0644	19.257	27.4388
	21.4228	43.5616	43.0804	26.4762	22.1447
	Fig 3i: Middle panel: ELISA for IL-13 concentration in mouse plasma.						Fig 3i: Middle panel: ELISA for IL-13 concentration in mouse plasma.
	Raw data						p-Value
	Concentration (pg/ml)							Abx	Abx+PCA	Non-Abx+PCA	Abx+RHo_PCA	Non-Abx+RHo_PCA
	Abx	Abx+PCA	Non-Abx+PCA	Abx+RHo_PCA	Non-Abx+RHo_PCA		Abx		<0.0001	0.0004	ns	ns
	5.60858	30.9907	25.6272	9.38568	12.7851		Abx+PCA			ns	0.0005	0.0065
	16.9399	36.883	22.9832	5.60858	18.7529		Non-Abx+PCA				0.0141	ns
	4.70208	35.07	34.3145	15.5801	18.4507		Abx+RHo_PCA					ns
	15.5801	41.1133	28.2712	27.8179	22.9832		Non-Abx+RHo_PCA
	14.2204	29.4043	38.0916	11.6519	15.429
	5.15533	28.2712	22.8322	24.4941	28.6489
	Fig 3i: Right panel: ELISA for histamine concentration in mouse plasma.						Fig 3i: Right panel: ELISA for histamine concentration in mouse plasma.
	Raw data						p-Value
	Concentration (ng/ml)							Abx	Abx+PCA	Non-Abx+PCA	Abx+RHo_PCA	Non-Abx+RHo_PCA
	Abx	Abx+PCA	Non-Abx+PCA	Abx+RHo_PCA	Non-Abx+RHo_PCA		Abx		<0.0001	0.0001	0.0265	0.0376
	10.7838	19.8553	19.3222	17.0617	16.7943		Abx+PCA			ns	0.0007	0.0005
	12.8457	25.3662	19.8553	15.9085	11.5684		Non-Abx+PCA				ns	ns
	8.13488	35.9936	22.5735	22.0369	21.4192		Abx+RHo_PCA					ns
	9.88051	26.1167	23.0166	20.4826	12.0915		Non-Abx+RHo_PCA
	9.59655	28.7339	25.1819	17.0617	23.0166
	11.8846	31.1103	24.3988	12.8457	18.4638

## Sheet: Figure 4
	Fig 4a: Left panel: β-hexosaminidase release rate in BMMC.					Fig 4a: Left panel: β-hexosaminidase release rate in BMMC.
	Raw data					p-Value
	β-HEX release in BMMC (%)						Control	IgE	IgE+DNP	IgE+DNP+5uM Cap
	Control	IgE	IgE+DNP	IgE+DNP+5uM Cap		Control		ns	<0.0001	<0.0001
	20.5479	20.4172	39.6226	24.0223		IgE			<0.0001	<0.0001
	20.4996	20.2087	39.0533	24.6154		IgE+DNP				<0.0001
	20.3139	20.5676	38.6636	23.379		IgE+DNP+5uM Cap
	Fig 4a: Right panel: Concentration of supernatant histamine release from BMMCs.					Fig 4a: right panel: Concentration of supernatant histamine release from BMMCs.
	Raw data					p-Value
	Concentration(ng/ml)						Control	IgE	IgE+DNP	IgE+DNP+5uM Cap
	Control	IgE	IgE+DNP	IgE+DNP+5uM Cap		Control		ns	<0.0001	ns
	38.2579	38.5037	46.5269	37.9718		IgE			0.0006	ns
	38.116	38.6206	46.226	36.7287		IgE+DNP				0.0005
	37.8728	38.7272	46.8193	36.7283		IgE+DNP+5uM Cap
	Fig 4b: BMMCs cell migration counts.					Fig 4b: BMMCs cell migration counts.
	Raw data					p-Value
	Cell migration count						Control	IgE	IgE+DNP	IgE+DNP+5uM Cap
	Control	IgE	IgE+DNP	IgE+DNP+5uM Cap		Control		ns	<0.0001	0.0056
	1.32126	1.58835	2.3135	1.57895		IgE			0.0007	ns
	1.47686	1.66779	2.37294	1.78453		IgE+DNP				0.0245
	1.57644	1.57521	2.22347	1.40394		IgE+DNP+5uM Cap
	Fig 4d: Right panel: quantification of evans blue leakage from ear tissue.					Fig 4d: Right panel: quantification of evans blue leakage from ear tissue.
	Raw data					p-Value
	Normalized OD610nm value						Control	PCA	Cap_PCA
	Control	PCA	Cap_PCA			Control		<0.0001	0.0081
	1.55782	3.76	2.52273			PCA			0.0115
	1.71212	3.43939	2.06522			Cap_PCA
	1.44681	3.90909	2.52222
	1.5	4.18939	3.58
	1.46377	3.28667	2.28682
		3.48611	3.02857
	Fig 4e: Right panel: toluidine blue staining of mast cells in ear tissue.					Fig 4e: Right panel: toluidine blue staining of mast cells in ear tissue.
	Raw data					p-Value
	Normalized OD610nm value						Control	PCA	Cap_PCA
	Control	PCA	Cap_PCA			Control		0.0001	ns
	23.13	74.44	16.67			PCA			0.0001
	17.86	82.74	17.78			Cap_PCA
	35.42	67.78	33.33
	36.11	41.21	33.33
	24.44	76.39	41.67
		87.96	37.5
	Fig 4f: First from the left panel: IL-4 mRNA expression in mouse ear tissue.					Fig 4f: First from the left panel: IL-4 mRNA expression in mouse ear tissue.
	Raw data					p-Value
	Relative expression (mRNA)						Control	PCA	Cap_PCA
	Control	PCA	Cap_PCA			Control		0.0392	0.0608
	1.00825	1.21337	0.323951			PCA			0.002
	0.961809	1.5153	0.461015			Cap_PCA
	0.94673	1.83724	0.662585
	Fig 4f: Second from the left panel: IL-13 mRNA expression in mouse ear tissue.					Fig 4f: Second from the left panel: IL-13 mRNA expression in mouse ear tissue.
	Raw data					p-Value
	Relative expression (mRNA)						Control	PCA	Cap_PCA
	Control	PCA	Cap_PCA			Control		0.0133	0.0182
	1.35688	1.87094	0.161652			PCA			0.0005
	1.03358	1.63859	0.504063			Cap_PCA
	0.823475	2.15211	0.265826
	Fig 4f: Third from the left panel: TNF-α mRNA expression in mouse ear tissue.					Fig 4f: Third from the left panel: TNF-α mRNA expression in mouse ear tissue.
	Raw data					p-Value
	Relative expression (mRNA)						Control	PCA	Cap_PCA
	Control	PCA	Cap_PCA			Control		0.0136	ns
	1.23758	3.2667	1.28616			PCA			0.0128
	1.11336	1.8715	1.08458			Cap_PCA
	0.783023	2.72396	0.706651
	Fig 4f: Fourth from the left panel: IL-10 mRNA expression in mouse ear tissue.					Fig 4f: Fourth from the left panel: IL-10 mRNA expression in mouse ear tissue.
	Raw data					p-Value
	Relative expression (mRNA)						Control	PCA	Cap_PCA
	Control	PCA	Cap_PCA			Control		0.007	ns
	1.82951	3.28854	0.450778			PCA			0.0025
	0.557349	3.03766	0.399426			Cap_PCA
	1.18246	4.40524	1.12825

## Sheet: Figure 5
	Fig 5b: Right panel: Quantification of evans blue leakage from ear tissue.						Fig 5b: right panel: Quantification of evans blue leakage from ear tissue.
	Raw data						p-Value
	Normalized OD610nm value							Control	PCA	FMT-HC_PCA	FMT-CSU_PCA	FMT-KPn_PCA
	Control	PCA	FMT-HC_PCA	FMT-CSU_PCA	KPn_PCA		Control		<0.0001	0.0047	0.0001	<0.0001
	0.628571	1.07927	1.09659	2.07812	2.48171		PCA			ns	0.0083	<0.0001
	0.619403	0.983193	0.961905	1.75343	1.8718		FMT-HC_PCA				0.0027	<0.0001
	0.574324	1.13793	0.763158	1.34211	2.2621		FMT-CSU_PCA					0.0314
	0.477528	0.80303	1.14029	1.39189	2.34091		FMT-KPn_PCA
	0.468421	1.27206	0.652985	1.27228	1.94118
	0.626866	0.916107	0.972222	1.29546	2.56818
	0.270968	1.09231	0.608333	1.96914	2.47368
	0.565789	0.896296	1.11161	2.04891	1.82759
	0.380531				2.50505
					1.66346
	Fig 5c: Right panel: toluidine blue staining of mast cells in ear tissue.						Fig 5c: right panel: toluidine blue staining of mast cells in ear tissue.
	Raw data						p-Value
	Propotion of degranulated MCs (%)							Control	PCA	FMT-HC_PCA	FMT-CSU_PCA	KPn_PCA
	Control	PCA	FMT-HC_PCA	FMT-CSU_PCA	KPn_PCA		Control		0.0018	ns	0.0003	0.0001
	10	55	22.71	44.64	56		PCA			0.0174	ns	ns
	14	50.5	18.61	40.38	33.33		FMT-HC_PCA				0.0028	0.0012
	24.58	52.22	24.07	59.67	62.22		FMT-CSU_PCA					ns
	13.25	25	29.78	55.56	55.28		FMT-KPn_PCA
	21.39	35	19		46.43
	Fig 5d: Left panel: IL-4 mRNA expression in mouse ear tissue.						Fig 5d: left panel: IL-4 mRNA expression in mouse ear tissue.
	Raw data						p-Value
			Relative expression (mRNA)					Control	PCA	FMT-HC_PCA	FMT-CSU_PCA	KPn_PCA
	Control	PCA	FMT-HC_PCA	FMT-CSU_PCA	KPn_PCA		Control		ns	ns	0.0026	<0.0001
	1.05344	1.21111	0.33587	2.08301	3.6585		PCA			ns	0.015	0.0002
	1.04094	1.07346	0.54044	3.12471	2.27989		FMT-HC_PCA				<0.0001	<0.0001
	1.143	1.18829	0.49029	2.84506	3.52902		FMT-CSU_PCA					ns
	0.84883	1.39291	0.22328	1.565	2.06355		FMT-KPn_PCA
	1.00588		0.11684		3.22436
	Fig 5d: Right panel: IL-13 mRNA expression in mouse ear tissue.						Fig 5d: right panel: IL-13 mRNA expression in mouse ear tissue.
			Relative expression (mRNA)				p-Value
	Control	PCA	FMT-HC_PCA	FMT-CSU_PCA	KPn_PCA			Control	PCA	FMT-HC_PCA	FMT-CSU_PCA	KPn_PCA
	1.22739	3.68235	1.11263	2.39487	3.66012		Control		ns	ns	0.0205	0.0001
	0.63377	1.45181	1.55052	4.74649	3.54202		PCA			ns	ns	0.0088
	0.80515	1.64601	0.71211	1.79278	3.47668		FMT-HC_PCA				0.0247	0.0002
	0.99938	1.11751	0.60029	2.3645	5.24057		FMT-CSU_PCA					ns
	0.95427		0.91718	3.93565	6.49099		FMT-KPn_PCA
	Fig 5e: Left panel: ELISA for IL-4 concentration in mouse plasma.						Fig 5e: left panel: ELISA for IL-4 concentration in mouse plasma.
	Raw data						p-Value
	Concentration (pg/ml)							Control	PCA	FMT-HC_PCA	FMT-CSU_PCA	KPn_PCA
	Control	PCA	FMT-HC_PCA	FMT-CSU_PCA	KPn_PCA		Control		ns	ns	0.0019	0.025
	13.6932	23.9204	30.1704	21.6477	27.3296		PCA			ns	ns	ns
	10.2841	47.2159	19.375	48.9205	26.1932		FMT-HC_PCA				0.0139	ns
	30.1704	13.6932	4.60227	42.1023	29.6023		FMT-CSU_PCA					ns
	13.125	30.7386	8.01136	54.6023	27.8977		FMT-KPn_PCA
	5.73864	11.9886	38.6932	37.5568	51.7614
	4.60227	30.7386	2.89773	36.9886	47.7841
			29.6023	46.0795
	Fig 5e: Middle panel: ELISA for IL-10 concentration in mouse plasma.						Fig 5e: middle panel: ELISA for IL-10 concentration in mouse plasma.
	Raw data						p-Value
	Concentration (pg/ml)							Control	PCA	FMT-HC_PCA	FMT-CSU_PCA	KPn_PCA
	Control	PCA	FMT-HC_PCA	FMT-CSU_PCA	KPn_PCA		Control		ns	ns	ns	ns
	40.0646	44.2553	27.9278	47.8473	78.5975		PCA			ns	ns	ns
	24.1725	85.8904	8.3348	42.0239	115.389		FMT-HC_PCA				0.0371	ns
	14.1583	31.3566	13.9406	47.9018	61.2359		FMT-CSU_PCA					ns
	49.7522	69.3452	44.092	60.8005	37.6699		FMT-KPn_PCA
	16.2809		46.269	63.304	30.7579
			17.0972	102.49	41.7518
			37.3978	74.189
	Fig 5e: Right panel: ELISA for LPS concentration in mouse plasma.						Fig 5e: right panel: ELISA for LPS concentration in mouse plasma.
	Raw data						p-Value
	Concentration (ng/ml)							Control	PCA	FMT-HC_PCA	FMT-CSU_PCA	KPn_PCA
	Control	PCA	FMT-HC_PCA	FMT-CSU_PCA	KPn_PCA		Control		ns	ns	0.0132	0.0028
	3.34576	2.91944	2.70629	4.05943	6.03113		PCA			ns	0.0426	0.008
	2.84839	2.27998	2.45761	3.79299	7.15019		FMT-HC_PCA				0.0469	0.0099
	2.3155	3.20365	3.20365	7.31006	5.55152		FMT-CSU_PCA					ns
	1.92472	3.48786	3.41681	4.91206	5.1785		FMT-KPn_PCA
	2.24445	3.73654	3.87865	5.01863	9.28175
			3.20365	4.53903	10.1344
				7.62979	5.44495
				9.01531	4.96535
	Fig 5f: β-hexosaminidase release rate in BMMC.						Fig 5f: β-hexosaminidase release rate in BMMC.
	Raw data						p-Value
	β-HEX release in BMMC (%)							Control	IgE	IgE+DNP	IgE+DNP+LPS 10ng/ml	IgE+DNP+LPS 100ng/ml
	Control	IgE	IgE+DNP	IgE+DNP+LPS 10ng/ml	IgE+DNP+LPS 100ng/ml		Control		ns	0.017	ns	0.0125
	18.33	17.72	33.64	27.1	49.27		IgE			0.017	ns	0.0127
	17.03	18.31	37.58	37.85	55.96		IgE+DNP				ns	0.0251
	17.44	18.52	36.37	36.13	54.33		IgE+DNP+LPS 0.01ug/ml					ns
							IgE+DNP+LPS 0.1ug/ml
	Fig 5h: Right panel: quantification of evans blue leakage from ear tissue.						Fig 5h: right panel: quantification of evans blue leakage from ear tissue.
	Raw data						p-Value
	Normalized OD610nm value							Control	PCA	LPS_PCA
	Control	PCA	LPS_PCA				Control		<0.0001	<0.0001
	2.06548	3.55238	3.90071				PCA			0.026
	1.77778	3.51235	4.43452				LPS_PCA
	2.11594	2.31429	4.08163
	1.58824	3.78295	5.71014
	1.62346	3.30556	5.26984
		2.55172	3.23611
		3.53571	3.81481
		3.88889	3.80952
		2.51572	2.95454
		3.33333	5.54717
	Fig 5i: Right panel: right panel: toluidine blue staining of mast cells in ear tissue.						Fig 5i: right panel: right panel: toluidine blue staining of mast cells in ear tissue.
	Raw data						p-Value
	Propotion of degranulated MCs (%)							Control	PCA	LPS_PCA
	Control	PCA	LPS_PCA				Control		0.0036	<0.0001
	30.56	49.05	72.22				PCA			0.0006
	27.5	45.83	57.14				LPS_PCA
	12.63	51.29	92.86
	22.22	44.24	72.92
	19.46	42.86	95.85
	20.95
	Fig 5j: Upper left: IL-4 mRNA expression in mouse ear tissue.						Fig 5j: upper left: IL-4 mRNA expression in mouse ear tissue.
	Raw data						p-Value
	Relative expression (mRNA)							Control	PCA	LPS_PCA
	Control	PCA	LPS_PCA				Control		0.0145	0.0003
	1.53905	2.98371	3.43952				PCA			0.036
	0.780579	3.66715	5.7831				LPS_PCA
	0.743978	2.39521	3.86836
	0.683876	2.20282	4.43341
	Fig 5j: Upper right: IL-13 mRNA expression in mouse ear tissue.						Fig 5j: upper right: IL-13 mRNA expression in mouse ear tissue.
	Raw data						p-Value
	Relative expression (mRNA)							Control	PCA	LPS_PCA
	Control	PCA	LPS_PCA				Control		0.0015	<0.0001
	1.73469	7.38324	9.7647				PCA			0.0024
	1.10686	6.86116	10.0019				LPS_PCA
	0.886822	5.82384	10.2965
	0.743462	5.11181	14.3539
	Fig 5j: Lower left: TNF-α mRNA expression in mouse ear tissue.						Fig 5j: lower left: TNF-α mRNA expression in mouse ear tissue.
	Raw data						p-Value
	Relative expression (mRNA)							Control	PCA	LPS_PCA
	Control	PCA	LPS_PCA				Control		ns	0.0006
	1.05567	1.96178	4.57787				PCA			0.0147
	1.03236	2.08618	2.88603				LPS_PCA
	1.09684	2.04163	2.84122
	0.843169	1.97897
	Fig 5j: Lower right: IL-10 mRNA expression in mouse ear tissue.						Fig 5j: lower right: IL-10 mRNA expression in mouse ear tissue.
	Raw data						p-Value
	Relative expression (mRNA)							Control	PCA	LPS_PCA
	Control	PCA	LPS_PCA				Control		ns	0.0008
	1.1365	3.61893	8.46103				PCA			0.005
	0.96544	1.60693	6.81786				LPS_PCA
	1.42212	2.05762	4.29331
	0.70321	2.45792

## Sheet: Figure 6
	Fig 6b: Right panel: quantification of evans blue leakage from ear tissue.					Fig 6b: right panel: quantification of evans blue leakage from ear tissue.
	Raw data					p-Value
	Normalized OD610nm value						Control	PCA	TLR4+/+-LPS_PCA	TLR4-/--LPS_PCA
	Control	PCA	TLR4+/+-LPS_PCA	TLR4-/--LPS_PCA		Control		0.0004	<0.0001	0.0412
	2.13043	4.21053	6.52	3.76471		PCA			0.0203	0.0064
	3.23333	4.15789	6.78261	3.28571		TLR4+/+-LPS_PCA				0.0006
	2.20454	3.93182	4.81034	3.31818		TLR4-/--LPS_PCA
	2.35714	4.8	6.47368	3.09091
	3.13333	4.78571	6.1	3.0625
	2.85294	3.95652	4.60417	3.88889
		4.69444	4.375	3.91176
		3.84	5.225
		4.025	4.76087
	Fig 6c: Right panel: toluidine blue staining of mast cells in ear tissue.					Fig 6c: right panel: toluidine blue staining of mast cells in ear tissue.
	Raw data					p-Value
	Degranulated MCs (%)						Control	PCA	TLR4+/+-LPS_PCA	TLR4-/--LPS_PCA
	Control	PCA	TLR4+/+-LPS_PCA	TLR4-/--LPS_PCA		Control		0.0002	<0.0001	0.0389
	26.67	66.67	76.19	46.83		PCA			0.011	0.0447
	25.56	55.71	67.95	36.67		TLR4+/+-LPS_PCA				<0.0001
	20.54	55.56	70.83	38.73		TLR4-/--LPS_PCA
	26.79	41.43	56.25	40
		47.22	80.28	36.25
	Fig 6d: Right panel: flow cytometric detection of mast cell ratio in ear tissue.					Fig 6d: right panel: flow cytometric detection of mast cell ratio in ear tissue.
	Raw data					p-Value
	Cell percentage(%)						Control	PCA	TLR4+/+-LPS_PCA	TLR4-/--LPS_PCA
	Control	PCA	TLR4+/+-LPS_PCA	TLR4-/--LPS_PCA		Control		0.0009	0.0208	ns
	0.62	2.81	6.67	1.79		PCA			ns	0.0286
	1.62	2.66	3.15	1.94		TLR4+/+-LPS_PCA				0.0439
	0.91	2.62	3.07	2.16		TLR4-/--LPS_PCA
	1.39	2.7	4.7	1.58
	1.07	3.16	5.54	0.82
	Fig 6e: Left panel: IL-4 mRNA expression in mouse ear tissue.					Fig 6e: left panel: IL-4 mRNA expression in mouse ear tissue.
	Raw data					p-Value
	Relative expression (mRNA)						Control	PCA	TLR4+/+-LPS_PCA	TLR4-/--LPS_PCA
	Control	PCA	TLR4+/+-LPS_PCA	TLR4-/--LPS_PCA		Control		0.003	<0.0001	ns
	0.751735	2.46991	3.04621	1.88335		PCA			0.0094	0.0307
	0.939802	2.02989	3.61102	1.50094		TLR4+/+-LPS_PCA				<0.0001
	1.05926	2.75341	4.3481	1.76704		TLR4-/--LPS_PCA
		2.64035	3.78632	0.709672
	Fig 6e: Middle panel: IL-13 mRNA expression in mouse ear tissue.					Fig 6e: middle panel: IL-13 mRNA expression in mouse ear tissue.
	Raw data					p-Value
	Relative expression (mRNA)						Control	PCA	TLR4+/+-LPS_PCA	TLR4-/--LPS_PCA
	Control	PCA	TLR4+/+-LPS_PCA	TLR4-/--LPS_PCA		Control		ns	<0.0001	ns
	1.02084	1.16702	2.28177	1.30572		PCA			0.0007	ns
	1.15615	1.59702	3.51098	1.37859		TLR4+/+-LPS_PCA				0.0005
	1.16702	1.48077	2.47839	1.29564		TLR4-/--LPS_PCA
	0.922156	1.68119	2.58727	1.73575
	Fig 6e: Right panel: TNF-α mRNA expression in mouse ear tissue.					Fig 6e: right panel: TNF-α mRNA expression in mouse ear tissue.
	Raw data					p-Value
	Relative expression (mRNA)						Control	PCA	TLR4+/+-LPS_PCA	TLR4-/--LPS_PCA
	Control	PCA	TLR4+/+-LPS_PCA	TLR4-/--LPS_PCA		Control		ns	<0.0001	ns
	0.930914	1.46207	4.17013	1.83103		PCA			0.0009	ns
	1.13132	1.54022	3.18355	1.96243		TLR4+/+-LPS_PCA				0.0007
	0.962433	2.43842	3.15206	1.40473		TLR4-/--LPS_PCA
	0.83103	1.5157	5.36653	1.52234
	Fig 6f: Left panel: ELISA for IL-4 concentration in mouse ear tissue homogenates.					Fig 6f: left panel: ELISA for IL-4 concentration in mouse ear tissue homogenates.
	Raw data					p-Value
	Concentration (pg/ml)						Control	PCA	TLR4+/+-LPS_PCA	TLR4-/--LPS_PCA
	Control	PCA	TLR4+/+-LPS_PCA	TLR4-/--LPS_PCA		Control		0.0181	<0.0001	ns
	53.8841	71.4249	94.0154	80.4611		PCA			0.0152	ns
	33.6856	75.4115	94.8127	55.7445		TLR4+/+-LPS_PCA				0.0017
	55.7445	77.0061	153.548	75.6772		TLR4-/--LPS_PCA
	50.1633	82.853	116.872	78.8665
	56.276	114.48	124.845	74.0826
		70.8934	95.8757	71.6907
	Fig 6f: Middle panel: ELISA for IL-13 concentration in mouse ear tissue homogenates.					Fig 6f: middle panel: ELISA for IL-13 concentration in mouse ear tissue homogenates.
	Raw data					p-Value
	Concentration (pg/ml)						Control	PCA	TLR4+/+-LPS_PCA	TLR4-/--LPS_PCA
	Control	PCA	TLR4+/+-LPS_PCA	TLR4-/--LPS_PCA		Control		0.0006	<0.0001	0.0121
	176.931	224.67	358.34	234.218		PCA			0.0076	ns
	163.803	203.187	310.601	301.053		TLR4+/+-LPS_PCA				0.0003
	153.061	336.857	394.144	198.413		TLR4-/--LPS_PCA
	136.352	274.796	344.018	234.218
	118.45	303.44	310.601	186.479
		234.815	353.566	231.831
	Fig 6f: Right panel: ELISA for histamine concentration in mouse ear tissue homogenates.					Fig 6f: right panel: ELISA for histamine concentration in mouse ear tissue homogenates.
	Raw data					p-Value
	Concentration (ng/ml)						Control	PCA	TLR4+/+-LPS_PCA	TLR4-/--LPS_PCA
	Control	PCA	TLR4+/+-LPS_PCA	TLR4-/--LPS_PCA		Control		ns	<0.0001	ns
	45.0251	72.5179	90.1449	51.6775		PCA			0.0166	ns
	43.1078	86.4852	66.6802	39.8022		TLR4+/+-LPS_PCA				<0.0001
	39.5146	64.0395	91.0838	42.487		TLR4-/--LPS_PCA
	37.5585	52.9239	85.5938	50.5653
	57.2005	44.1017	101.027	49.1194
		54.3126	74.0363	29.1382
	Fig 6g: Left panel: ELISA for IL-4 concentration in mouse plasma.					Fig 6g: left panel: ELISA for IL-4 concentration in mouse plasma.
	Raw data					p-Value
	Concentration (pg/ml)						Control	PCA	TLR4+/+-LPS_PCA	TLR4-/--LPS_PCA
	Control	PCA	TLR4+/+-LPS_PCA	TLR4-/--LPS_PCA		Control		0.0132	<0.0001	ns
	25.7543	35.1392	59.9252	27.92		PCA			0.0001	ns
	20.9415	36.5831	52.9466	33.4548		TLR4+/+-LPS_PCA				<0.0001
	20.2196	33.936	84.4704	33.2141		TLR4-/--LPS_PCA
	27.92	41.6365	70.032	30.5671
	24.5511	36.3424	58.4813	44.2836
	28.642	55.1124	60.4064	32.7328
	Fig 6g: Middle panel: ELISA for IL-13 concentration in mouse plasma.					Fig 6g: middle panel: ELISA for IL-13 concentration in mouse plasma.
	Raw data					p-Value
	Concentration (pg/ml)						Control	PCA	TLR4+/+-LPS_PCA	TLR4-/--LPS_PCA
	Control	PCA	TLR4+/+-LPS_PCA	TLR4-/--LPS_PCA		Control		0.0105	<0.0001	ns
	13.9182	24.7963	50.9338	14.6736		PCA			0.0297	ns
	16.9399	15.1269	35.07	27.5158		TLR4+/+-LPS_PCA				0.0003
	11.5009	33.257	43.3796	17.3931		TLR4-/--LPS_PCA
	18.4507	23.7387	40.3579	26.7603
	15.5801	43.7573	38.0916	21.9257
		36.4297	39.6025	21.4724
	Fig 6g: Right panel: ELISA for histamine concentration in mouse plasma.					Fig 6g: right panel: ELISA for histamine concentration in mouse plasma.
	Raw data					p-Value
	Concentration (ng/ml)						Control	PCA	TLR4+/+-LPS_PCA	TLR4-/--LPS_PCA
	Control	PCA	TLR4+/+-LPS_PCA	TLR4-/--LPS_PCA		Control		0.0011	<0.0001	ns
	11.605	18.9502	25.3662	15.4212		PCA			0.0378	0.0159
	9.59655	21.2171	37.0587	16.6359		TLR4+/+-LPS_PCA				<0.0001
	13.4854	30.8019	41.2406	20.8846		TLR4-/--LPS_PCA
	15.6022	28.2287	30.8094	13.1265
	10.7838	25.3662	41.2406	19.421
		28.7828	26.8895	11.7155
	Fig 6h: Upper panel: β-hexosaminidase release rate in BMMC.								Fig 6h: upper panel: β-hexosaminidase release rate in BMMC.
	TLR4+/+(%)			TLR4-/-(%)					p-Value
control	28.9796	29.8805	28.5156	25.6098	24.9221		24.6875		Group	TLR4+/+ vs TLR4-/-
IgE	32.2449	31.3008	28.9256	23.7681	24.2775		24.7788		control	0.0011
IgE+DNP	43.5294	41.4063	42.0233	28.4024	27.2206		27.3239		IgE	0.0031
IgE+DNP+10ng/ml LPS	45.7249	47.4074	45.8647	29.5302	28.3388		29.5681		IgE+DNP	<0.0001
IgE+DNP+100ng/ml LPS	67.5676	68.9655	69.0423	30.2632	29.8701		30.0654		IgE+DNP+10ng/ml LPS	<0.0001
									IgE+DNP+100ng/ml LPS	<0.0001
	Fig 6h: Middle panel: cell migration rate.								Fig 6h: middle panel: cell migration rate.
	TLR4+/+(%)			TLR4-/-(%)					p-Value
control	1.61268	1.63504	1.73897	0.660566	0.714047		0.701342		Group	TLR4+/+ vs TLR4-/-
IgE	1.72539	1.68264	1.69278	0.764323	0.75837		0.732657		control	<0.0001
IgE+DNP	2.05415	2.20221	2.24254	1.23371	1.24368		1.13793		IgE	<0.0001
IgE+DNP+10ng/ml LPS	3.45545	3.59596	3.40394	0.845266	0.781395		0.700229		IgE+DNP	0.0001
IgE+DNP+100ng/ml LPS	3.59434	3.42308	3.77	0.556911	0.562372		0.436735		IgE+DNP+10ng/ml LPS	<0.0001
									IgE+DNP+100ng/ml LPS	<0.0001
	Fig 6h: Right panel:concentration of supernatant histamine release from BMMCs.								Fig 6h: right panel:concentration of supernatant histamine release from BMMCs.
	TLR4+/+(ng/ml)			TLR4-/-(ng/ml)					p-Value
control	31.3301	32.9602	30.5283	26.3248	26.8462		26.9736		Group	TLR4+/+ vs TLR4-/-
IgE	35.6278	37.2871	34.2869	27.8974	27.8875		27.926		control	0.0027
IgE+DNP	48.3483	48.0622	47.6037	30.6177	29.6375		30.2513		IgE	0.0008
IgE+DNP+10ng/ml LPS	74.9363	71.6219	73.5274	39.3579	37.8272		39.6354		IgE+DNP	<0.0001
IgE+DNP+100ng/ml LPS	156.284	155.625	157.253	41.6278	42.5167		41.7259		IgE+DNP+10ng/ml LPS	<0.0001
									IgE+DNP+100ng/ml LPS	<0.0001

## Sheet: Figure 7
	Fig 7b: Right panel: quantification of evans blue leakage from ear tissue.					Fig 7b: right panel: quantification of evans blue leakage from ear tissue.
	Raw data					p-Value
	Normalized OD610nm value						Control	KPn_PCA	KPn_CPZ/SBT_PCA
	Control	KPn_PCA	KPn_CPZ/SBT_PCA			Control		<0.0001	<0.0001
	0.574074	3.78307	2.72487			KPn_PCA			0.0006
	0.729885	4.85606	2.30882			KPn_CPZ/SBT_PCA
	0.542169	3.90164	3.51515
	0.85034	3.59788	2.0137
		4.81609	3.25714
		4.05714	2.56306
		4.07143	3.59394
	Fig 7c: Right panel: toluidine blue staining of mast cells in ear tissue.					Fig 7c: right panel: toluidine blue staining of mast cells in ear tissue.
	Raw data					p-Value
	Propotion of degranulated MCs (%)						Control	KPn_PCA	KPn_CPZ/SBT_PCA
	Control	KPn_PCA	KPn_CPZ/SBT_PCA			Control		0.0021	ns
	13.78	38.69	29.49			KPn_PCA			0.0164
	29.17	69.44	33.33			KPn_CPZ/SBT_PCA
	17.66	57.74	32.14
		64.06	38.33
	Fig 7d: First from the left panel: IL-4 mRNA expression in mouse ear tissue.					Fig 7d: first from the left panel: IL-4 mRNA expression in mouse ear tissue.
	Raw data					p-Value
	Relative expression (mRNA)						Control	KPn_PCA	KPn_CPZ/SBT_PCA
	Control	KPn_PCA	KPn_CPZ/SBT_PCA			Control		0.0034	ns
	0.614698	2.63632	1.31958			KPn_PCA			0.0037
	1.63432	2.92383	1.61659			KPn_CPZ/SBT_PCA
	1.03365	3.83172	1.30246
			0.775877
	Fig 7d: Second from the left panel: IL-13 mRNA expression in mouse ear tissue.					Fig 7d: second from the left panel: IL-13 mRNA expression in mouse ear tissue.
		Relative expression (mRNA)				p-Value
	Control	KPn_PCA	KPn_CPZ/SBT_PCA				Control	KPn_PCA	KPn_CPZ/SBT_PCA
	0.658641	3.64784	0.841483			Control		0.0003	ns
	1.07459	4.05797	0.402081			KPn_PCA			0.0002
	0.844362	5.23926	1.41523			KPn_CPZ/SBT_PCA
			0.562367
	Fig 7d: third from the left panel: TNF-α mRNA expression in mouse ear tissue.					Fig 7d: third from the left panel: TNF-α mRNA expression in mouse ear tissue.
		Relative expression (mRNA)				p-Value
	Control	KPn_PCA	KPn_CPZ/SBT_PCA				Control	KPn_PCA	KPn_CPZ/SBT_PCA
	0.773991	3.91545	1.10461			Control		0.0003	ns
	0.966335	3.98838	1.11916			KPn_PCA			0.0064
	1.13778	4.0583	2.16459			KPn_CPZ/SBT_PCA
			1.79371
	Fig 7d: Fourth from the left panel: IL-10 mRNA expression in mouse ear tissue.					Fig 7d: fourth from the left panel: IL-10 mRNA expression in mouse ear tissue.
		Relative expression (mRNA)				p-Value
	Control	KPn_PCA	KPn_CPZ/SBT_PCA				Control	KPn_PCA	KPn_CPZ/SBT_PCA
	1.2449	5.40404	0.813653			Control		0.0185	ns
	0.387622	2.4337	0.913614			KPn_PCA			0.008
	1.77378	3.57196	0.851967			KPn_CPZ/SBT_PCA
			0.825263
	Fig 7e: Right panel: ELISA for LPS concentration in mouse plasma.					Fig 7e: right panel: ELISA for LPS concentration in mouse plasma.
	Raw data					p-Value
	LPS in plasma(ng/ml)						Control	KPn_PCA	KPn_CPZ/SBT_PCA
	Control	KPn_PCA	KPn_CPZ/SBT_PCA			Control		0.0003	ns
	2.49313	4.6989	2.84839			KPn_PCA			0.001
	2.91944	4.53903	2.13787			KPn_CPZ/SBT_PCA
	2.59971	5.39166	4.0918
	2.81287	5.1785	3.1326
		4.11272	3.87865
		4.2193	2.67076
