# Supplementary material for: Gut microbiota facilitate chronic spontaneous urticaria
Source: Nat Commun. 2024 Jan 2;15:112. doi: 10.1038/s41467-023-44373-x (PMC10762022; doi:10.1038/s41467-023-44373-x)
Supplement: Supplementary file 4 — Source Data [file 41467_2023_44373_MOESM4_ESM.zip › Source data-Fig1.xlsx]

## Sheet: Fig1a left panel
Fig1a Left panel: PCoA presents the β-diversities based on Bray-Curtis dissimilarity.
	AF20000177	AF20000179	AF20000182	AF20000195	AF20000196	AF20000198	AF20000199	AF20000201	AF20000202	AF20000204	AF20000211	AF20000223	AF20000235	AF20000239	AF20000241	AF20000247	AF20000192	AF20000194	AF20000197	AF20000206	AF20000208	AF20000217	AF20000221	AF20000224	AF20000226	AF20000245	AF20000393	AF20000569	AF20000537	AF20000532	AF20000531	AF20000528	AF20000525	AF20000523	AF20000497	AF20000488	AF20000487	AF20000443	AF20000440	AF20000438	AF20000416	AF20000415	AF20000403	AF20000314	AF20000538	AF20000536	AF20000496	AF20000457	AF20000454
k__Bacteria|p__Actinobacteria|c__Actinobacteria|o__Actinomycetales|f__Actinomycetaceae|g__Actinomyces|s__Actinomyces_graevenitzii	0	0	0	0.00745	0	0.01118	0	0	0	0	0	0	0	0	0	0	0	0	0	0.01036	0.0041	0.01296	0	0	0	0	0	0	0	0	0	0	0	0	0	0	0	0	0	0	0	0	0	0.00753	0.00399	0	0	0	0.02158
k__Bacteria|p__Actinobacteria|c__Actinobacteria|o__Actinomycetales|f__Actinomycetaceae|g__Actinomyces|s__Actinomyces_odontolyticus	0	0.04459	0	0	0	0	0	0	0	0	0	0	0	0	0	0	0	0	0	0.02151	0	0.00511	0	0	0	0	0	0	0	0	0	0	0	0	0	0.01643	0	0	0	0	0	0	0	0	0.00047	0	0	0	0
k__Bacteria|p__Actinobacteria|c__Actinobacteria|o__Actinomycetales|f__Micrococcaceae|g__Rothia|s__Rothia_mucilaginosa	0	0	0.00954	0	0	0.00504	0.00626	0	0.00026	0.00283	0	0	0	0	0	0.00815	0.01354	0	0	0.05076	0.01156	0.01468	0	0	0	0	0	0	0.07671	0	0	0.00416	0.00159	0	0	0.24145	0.00087	0.00042	0.00227	0	0.0012	0.00823	0	0	0.00829	0	0	0.00974	0.06897
k__Bacteria|p__Actinobacteria|c__Actinobacteria|o__Bifidobacteriales|f__Bifidobacteriaceae|g__Bifidobacterium|s__Bifidobacterium_adolescentis	0	0	0	0	0	0	0.21871	0.12596	0	0	0	0	0	0	0	0	0	0	0	0	0	0	0	0	0	0	0	0	5.63577	0	0.90025	0	0	0	0	0.5107	0	0	0.1948	7.56131	4.32969	0	0	2.57023	0	0	0	0	0.74477
k__Bacteria|p__Actinobacteria|c__Actinobacteria|o__Bifidobacteriales|f__Bifidobacteriaceae|g__Bifidobacterium|s__Bifidobacterium_bifidum	0.21863	0	0	0	0	0	0.16858	0	0	0	0	0	0	0	0.45806	0	0	0	0	0	0	0	0	0	0	0	0	0	0	0	0	0	0	0.29524	0	0.13816	0	0	0	0	0	0	0	0	0	0	0	0	0
k__Bacteria|p__Actinobacteria|c__Actinobacteria|o__Bifidobacteriales|f__Bifidobacteriaceae|g__Bifidobacterium|s__Bifidobacterium_dentium	0	0	0	0.01148	0	0	0	0	0	0.01688	0.13839	0	0	0	0	0	0	0	0	0.01928	0	0	0	0	0	0.037	0	0	0	0	0	0	0	0	0	0	0	0	0	0	0	0	0	0	0	0	0	0	0
k__Bacteria|p__Actinobacteria|c__Actinobacteria|o__Bifidobacteriales|f__Bifidobacteriaceae|g__Bifidobacterium|s__Bifidobacterium_longum	0.87489	14.1886	0.0276	0.05599	0.00404	0.08414	0.55437	0.03979	0.68758	0.14465	0.00864	0	0	0.12731	0.18726	0.59811	0.12372	0	0	0.90506	0.47076	2.70484	0	0.33081	0.04442	0.21157	0.041	0	0.26381	0.11123	0.06435	0.67146	0.01164	1.06416	0.38794	0.08954	1.70731	0.06056	0.05333	0.04409	0.39801	2.7411	0.13986	0.98451	0	0	0.00933	0	0.02476
k__Bacteria|p__Actinobacteria|c__Actinobacteria|o__Bifidobacteriales|f__Bifidobacteriaceae|g__Bifidobacterium|s__Bifidobacterium_pseudocatenulatum	0.77708	9.11569	0.22557	0.09306	0.00471	0.10623	0.42486	0	0.96273	0.06386	0	0	0	0.37473	0.52726	0.33423	0.02008	0.03852	0.41549	0.32888	0	0	0.08713	0	0	0	0	0.042	2.97333	0.06856	0	0.45768	0.28635	0.34288	0.58167	0	0	0.30952	0.24031	0.2517	0.09013	3.09653	0.65512	0.09388	0	0.00687	0.64546	0	0.02346
k__Bacteria|p__Actinobacteria|c__Actinobacteria|o__Bifidobacteriales|f__Bifidobacteriaceae|g__Bifidobacterium|s__Bifidobacterium_pseudocatenulatum|t__GCF_000173435	0.77708	9.11569	0.22557	0.09306	0.00471	0.10623	0.42486	0	0.96273	0.06386	0	0	0	0.37473	0.52726	0.33423	0.02008	0.03852	0.41549	0.32888	0	0	0.08713	0	0	0	0	0.042	2.97333	0.06856	0	0.45768	0.28635	0.34288	0.58167	0	0	0.30952	0.24031	0.2517	0.09013	3.09653	0.65512	0.09388	0	0.00687	0.64546	0	0.02346
k__Bacteria|p__Actinobacteria|c__Actinobacteria|o__Coriobacteriales|f__Coriobacteriaceae|g__Adlercreutzia|s__Adlercreutzia_equolifaciens	0	0.11906	0.0905	0	0	0	0	0.01095	0.00126	0	0.0088	0.04247	0	0.10592	0.03304	0	0	0.12262	0.01782	0	0.00862	0	0	0	0	0	0.04306	0	0.01182	0	0.02202	0.14195	0	0.08927	0	0.0248	0	0.03573	0.14317	0.15866	0.09826	0.08592	0.14272	0.01281	0	0.0056	0.09231	0.00851	0
k__Bacteria|p__Actinobacteria|c__Actinobacteria|o__Coriobacteriales|f__Coriobacteriaceae|g__Adlercreutzia|s__Adlercreutzia_equolifaciens|t__GCF_000478885	0	0.11906	0.0905	0	0	0	0	0.01095	0.00126	0	0.0088	0.04247	0	0.10592	0.03304	0	0	0.12262	0.01782	0	0.00862	0	0	0	0	0	0.04306	0	0.01182	0	0.02202	0.14195	0	0.08927	0	0.0248	0	0.03573	0.14317	0.15866	0.09826	0.08592	0.14272	0.01281	0	0.0056	0.09231	0.00851	0
k__Bacteria|p__Actinobacteria|c__Actinobacteria|o__Coriobacteriales|f__Coriobacteriaceae|g__Collinsella|s__Collinsella_aerofaciens	0	0	0.96139	0.48365	0	0.25143	0.66046	0.30179	0	0.02508	0.18694	0.10802	0.04626	0.39023	2.06223	0	0	0	0.32177	0	0.21328	0	1.63625	0.11197	0.14533	0	0.31815	0.15339	0	0.21635	1.25371	0	0	0.17717	0	0.97291	0	0.75646	1.11604	2.51559	0.939	0	0	0.42923	1.33584	0.08305	0.97827	0.04008	0.14563
k__Bacteria|p__Actinobacteria|c__Actinobacteria|o__Coriobacteriales|f__Coriobacteriaceae|g__Collinsella|s__Collinsella_aerofaciens|t__GCF_000169035	0	0	0.96139	0.48365	0	0.25143	0.66046	0.30179	0	0.02508	0.18694	0.10802	0.04626	0.39023	2.06223	0	0	0	0.32177	0	0.21328	0	1.63625	0.11197	0.14533	0	0.31815	0.15339	0	0.21635	1.25371	0	0	0.17717	0	0.97291	0	0.75646	1.11604	2.51559	0.939	0	0	0.42923	1.33584	0.08305	0.97827	0.04008	0.14563
k__Bacteria|p__Actinobacteria|c__Actinobacteria|o__Coriobacteriales|f__Coriobacteriaceae|g__Collinsella|s__Collinsella_intestinalis	0	0	0	0	0	0	0	0	0	0	0	0	0	0	0	0	0	0	0	0	0	0	0	0	0	0	0	0	0	0	0	0	0.3514	0	0	0	0	0.00921	0	0	0	0	0.12612	0	0	0.02882	0	0	0
k__Bacteria|p__Actinobacteria|c__Actinobacteria|o__Coriobacteriales|f__Coriobacteriaceae|g__Collinsella|s__Collinsella_intestinalis|t__GCF_000156175	0	0	0	0	0	0	0	0	0	0	0	0	0	0	0	0	0	0	0	0	0	0	0	0	0	0	0	0	0	0	0	0	0.3514	0	0	0	0	0.00921	0	0	0	0	0.12612	0	0	0.02882	0	0	0
k__Bacteria|p__Actinobacteria|c__Actinobacteria|o__Coriobacteriales|f__Coriobacteriaceae|g__Collinsella|s__Collinsella_tanakaei	0	0	0	0	0	0	0	0	0	0	0	0	0	0	0	0	0	0	0	0	0	0	0	0	0	0	0	0	0	0	0	0	0	0	0	0	0	0.42197	0.00052	0	0	0	0.04506	0	0	0	0	0	0
k__Bacteria|p__Actinobacteria|c__Actinobacteria|o__Coriobacteriales|f__Coriobacteriaceae|g__Collinsella|s__Collinsella_tanakaei|t__GCF_000225705	0	0	0	0	0	0	0	0	0	0	0	0	0	0	0	0	0	0	0	0	0	0	0	0	0	0	0	0	0	0	0	0	0	0	0	0	0	0.42197	0.00052	0	0	0	0.04506	0	0	0	0	0	0
k__Bacteria|p__Actinobacteria|c__Actinobacteria|o__Coriobacteriales|f__Coriobacteriaceae|g__Coriobacteriaceae_noname|s__Coriobacteriaceae_bacterium_phI	0	0	0	0	0	0	0	0	0.13576	0	0	0	0	0	0	0.19565	0.11339	0	0	0	0	0	0	0	0	0	0	0	0	0	0	0	0	0	0	0	0	0	0	0	0	0	0	0	0	0	0	0	0
k__Bacteria|p__Actinobacteria|c__Actinobacteria|o__Coriobacteriales|f__Coriobacteriaceae|g__Coriobacteriaceae_noname|s__Coriobacteriaceae_bacterium_phI|t__GCF_000311845	0	0	0	0	0	0	0	0	0.13576	0	0	0	0	0	0	0.19565	0.11339	0	0	0	0	0	0	0	0	0	0	0	0	0	0	0	0	0	0	0	0	0	0	0	0	0	0	0	0	0	0	0	0
k__Bacteria|p__Actinobacteria|c__Actinobacteria|o__Coriobacteriales|f__Coriobacteriaceae|g__Eggerthella|s__Eggerthella_lenta	0.00129	0.45071	0	0	0	0	0	0	0	0.01272	0	0	0.01364	0	0	0.01877	0.00171	0	0	0	0	0	0	0	0.0023	0.02307	0	0	0.04022	0	0	0	0	0	0.07355	0	0.00194	0.02414	0.00973	0	0.0028	0	0.01393	0	0.02213	0	0	0	0
k__Bacteria|p__Actinobacteria|c__Actinobacteria|o__Coriobacteriales|f__Coriobacteriaceae|g__Eggerthella|s__Eggerthella_lenta|t__GCF_000024265	0.00129	0.45071	0	0	0	0	0	0	0	0.01272	0	0	0.01364	0	0	0.01877	0.00171	0	0	0	0	0	0	0	0.0023	0.02307	0	0	0.04022	0	0	0	0	0	0.07355	0	0.00194	0.02414	0.00973	0	0.0028	0	0.01393	0	0.02213	0	0	0	0
k__Bacteria|p__Actinobacteria|c__Actinobacteria|o__Coriobacteriales|f__Coriobacteriaceae|g__Gordonibacter|s__Gordonibacter_pamelaeae	0.00692	0	0.0101	0	0	0	0.00442	0	0	0	0.00293	0	0	0	0	0	0	0.00223	0	0	0	0	0	0	0	0	0	0.00251	0.17767	0	0	0	0	0.04948	0.03413	0	0.15628	0.03227	0.0225	0.03333	0.05145	0.02509	0.05906	0	0.02045	0	0.05175	0	0
k__Bacteria|p__Actinobacteria|c__Actinobacteria|o__Coriobacteriales|f__Coriobacteriaceae|g__Gordonibacter|s__Gordonibacter_pamelaeae|t__GCF_000210055	0.00692	0	0.0101	0	0	0	0.00442	0	0	0	0.00293	0	0	0	0	0	0	0.00223	0	0	0	0	0	0	0	0	0	0.00251	0.17767	0	0	0	0	0.04948	0.03413	0	0.15628	0.03227	0.0225	0.03333	0.05145	0.02509	0.05906	0	0.02045	0	0.05175	0	0
k__Bacteria|p__Actinobacteria|c__Actinobacteria|o__Coriobacteriales|f__Coriobacteriaceae|g__Slackia|s__Slackia_piriformis	0	0	0	0	0	0	0	0	0.02464	0	0.01895	0	0	0	0	0	0	0	0	0	0	0	0	0	0	0	0	0	0	0	0.05647	0	0	0	0	0	0	0	0	0	0	0	0	0	0	0	0	0	0
k__Bacteria|p__Actinobacteria|c__Actinobacteria|o__Coriobacteriales|f__Coriobacteriaceae|g__Slackia|s__Slackia_piriformis|t__GCF_000296445	0	0	0	0	0	0	0	0	0.02464	0	0.01895	0	0	0	0	0	0	0	0	0	0	0	0	0	0	0	0	0	0	0	0.05647	0	0	0	0	0	0	0	0	0	0	0	0	0	0	0	0	0	0
k__Bacteria|p__Bacteroidetes|c__Bacteroidia|o__Bacteroidales|f__Bacteroidaceae|g__Bacteroides|s__Bacteroides_caccae	2.63944	0	0.02228	0.00207	0.00677	0.05845	1.94831	0.40446	0.37008	4.20211	0.36523	2.79124	3.26451	1.51479	0.161	1.4733	9.49223	0.28291	0.31525	0.06107	0	0.0062	0	0.04671	0.92522	0	0	5.71272	3.09351	4.62663	0.87803	1.10653	6.62296	3.3518	1.11761	0.32437	2.1037	1.38856	0.32549	0.45483	0.07245	0.11935	2.09156	1.41217	2.4804	0.1384	0.66627	0.23378	0.00281
k__Bacteria|p__Bacteroidetes|c__Bacteroidia|o__Bacteroidales|f__Bacteroidaceae|g__Bacteroides|s__Bacteroides_cellulosilyticus	0.01095	0	0.0039	0	0	0	0.02548	0.04988	0.09428	0.00147	0.04987	0.10373	0.53528	0.12381	1.23187	0	0	0.03867	0	0	0.16926	0.04901	0	0	0.00686	0.91826	0	1.8137	0.0828	0.49632	0	0.89247	0.11458	0.36579	0.78302	0.0051	8.99395	0.21205	0.24565	1.5389	0.00761	0.13997	2.38037	0	0.00126	0.43673	0.0043	0.02913	0
k__Bacteria|p__Bacteroidetes|c__Bacteroidia|o__Bacteroidales|f__Bacteroidaceae|g__Bacteroides|s__Bacteroides_clarus	0	0	0	0	0	0.01272	0	0	0	0	0	0.0483	0	0	0	0	0	0	0.00782	0	1.67797	0	0	0	0.13104	0	0.06321	0	0	0	0.00805	0	0	0	0.03987	0.03308	1.74495	0	0	0	0	0	0	0.02184	0	0.02883	0	0.56374	0.00518
k__Bacteria|p__Bacteroidetes|c__Bacteroidia|o__Bacteroidales|f__Bacteroidaceae|g__Bacteroides|s__Bacteroides_clarus|t__GCF_000195615	0	0	0	0	0	0.01272	0	0	0	0	0	0.0483	0	0	0	0	0	0	0.00782	0	1.67797	0	0	0	0.13104	0	0.06321	0	0	0	0.00805	0	0	0	0.03987	0.03308	1.74495	0	0	0	0	0	0	0.02184	0	0.02883	0	0.56374	0.00518
k__Bacteria|p__Bacteroidetes|c__Bacteroidia|o__Bacteroidales|f__Bacteroidaceae|g__Bacteroides|s__Bacteroides_coprocola	4.98542	0	7.67049	16.6945	0.0617	0.01103	0.00516	0	20.7737	0.00652	7.54295	0	0	0.0072	0.00782	0	4.03933	0	22.5004	9.70368	15.2387	9.77678	0	0	14.1564	0	11.4804	0	22.3472	0.03568	1.81475	0.002	0.05284	2.314	13.9294	1.9933	0.01401	0.00148	4.76317	0	9.42892	4.80623	0.00777	7.789	6.93206	4.3619	0	0.06541	5.2442
k__Bacteria|p__Bacteroidetes|c__Bacteroidia|o__Bacteroidales|f__Bacteroidaceae|g__Bacteroides|s__Bacteroides_coprocola|t__GCF_000154845	4.98542	0	7.67049	16.6945	0.0617	0.01103	0.00516	0	20.7737	0.00652	7.54295	0	0	0.0072	0.00782	0	4.03933	0	22.5004	9.70368	15.2387	9.77678	0	0	14.1564	0	11.4804	0	22.3472	0.03568	1.81475	0.002	0.05284	2.314	13.9294	1.9933	0.01401	0.00148	4.76317	0	9.42892	4.80623	0.00777	7.789	6.93206	4.3619	0	0.06541	5.2442
k__Bacteria|p__Bacteroidetes|c__Bacteroidia|o__Bacteroidales|f__Bacteroidaceae|g__Bacteroides|s__Bacteroides_dorei	9.60851	0	0.09013	0.00993	0.01578	0.37644	4.25555	0.89607	0.0119	0.04657	0	12.2791	6.22252	0.00778	0.4274	0.00518	0.88705	0.00875	0	1.70414	1.21864	0.03218	33.3126	0	0.00336	0	0	12.1754	0	0.05783	0.02473	1.82006	0.02722	0	0.18034	0.96048	4.82901	2.86396	0.22114	0	0.02109	1.23753	0.05821	0.01973	0.75461	0.09845	0.32469	35.8767	0
k__Bacteria|p__Bacteroidetes|c__Bacteroidia|o__Bacteroidales|f__Bacteroidaceae|g__Bacteroides|s__Bacteroides_eggerthii	1.17924	0	0.26791	0	0.01517	0	0.52494	0.10631	0.00927	0.00353	0.00304	0	0	0.14276	0.54565	0	0	2.49267	0	0.00753	2.80538	0.01004	0	0	0.52124	0	0	0	0	0	0.09909	0	0	0	0	0	0	0.01896	0.81081	0	0.08295	0	0.01107	0.00598	0	12.4315	0	0.01057	0.07035
k__Bacteria|p__Bacteroidetes|c__Bacteroidia|o__Bacteroidales|f__Bacteroidaceae|g__Bacteroides|s__Bacteroides_faecis	0.01284	0.00344	0.01767	0.01279	0	0.02286	0	0.01034	0.00118	0	0.00581	0.02393	0.11609	0.00754	0.57597	0.0026	0.00048	0.01137	0.00924	0	0.00025	0.02544	0	0	0.00326	0.00068	0	0.00346	0.00298	0.00117	0.41962	0.02519	0.0256	0.0223	0	0.00195	0.00846	0.63314	0	0	0.00571	0.01038	0	0.00428	0.00358	0	0.00033	0	0
k__Bacteria|p__Bacteroidetes|c__Bacteroidia|o__Bacteroidales|f__Bacteroidaceae|g__Bacteroides|s__Bacteroides_faecis|t__GCF_000226135	0.01284	0.00344	0.01767	0.01279	0	0.02286	0	0.01034	0.00118	0	0.00581	0.02393	0.11609	0.00754	0.57597	0.0026	0.00048	0.01137	0.00924	0	0.00025	0.02544	0	0	0.00326	0.00068	0	0.00346	0.00298	0.00117	0.41962	0.02519	0.0256	0.0223	0	0.00195	0.00846	0.63314	0	0	0.00571	0.01038	0	0.00428	0.00358	0	0.00033	0	0
k__Bacteria|p__Bacteroidetes|c__Bacteroidia|o__Bacteroidales|f__Bacteroidaceae|g__Bacteroides|s__Bacteroides_finegoldii	0	0	0.32191	0	0	0.19185	0.42072	0.1714	0	0	0	1.04113	0	0	0	1.36781	0.07214	0.18656	0	0	1.1298	0.01809	0	0	2.37598	0	0.51563	0.61293	0	0	0.29955	0	0	0.38313	0.67243	0	0	0	0.77695	0	0.0215	0	0	0.46128	0	0	0	1.72724	0.07193
k__Bacteria|p__Bacteroidetes|c__Bacteroidia|o__Bacteroidales|f__Bacteroidaceae|g__Bacteroides|s__Bacteroides_fragilis	0.02296	0	0	0.70348	45.1126	0	0.15697	0	0.00494	0.28574	0	1.67334	0.6189	0	2.3659	0	0	0.01432	0	0	0.11484	0.53135	11.6866	0.45786	0	1.76305	0.76572	0	0.12884	0.02586	0.09211	0	2.81735	3.0742	0.13938	0	0.25873	0	0.02893	0.21584	0	0	1.96382	0.14025	2.75744	3.14305	0	1.88714	0.01144
k__Bacteria|p__Bacteroidetes|c__Bacteroidia|o__Bacteroidales|f__Bacteroidaceae|g__Bacteroides|s__Bacteroides_intestinalis	0	0	0.3839	0	0	0	0.00689	0.08301	0	0	0.00174	0	5.28752	0.14116	2.0394	0	0	0	0	0	0	0	0	0	0	0	0	0.12028	0	0.15449	0.26479	0	0.19926	2.10641	0.3898	0.00575	0.53957	0.0448	0.10998	0.46649	0.00268	0.3692	3.33197	0.10619	0.03002	1.64661	0.0025	0.14479	0
k__Bacteria|p__Bacteroidetes|c__Bacteroidia|o__Bacteroidales|f__Bacteroidaceae|g__Bacteroides|s__Bacteroides_intestinalis|t__GCF_000172175	0	0	0.3839	0	0	0	0.00689	0.08301	0	0	0.00174	0	5.28752	0.14116	2.0394	0	0	0	0	0	0	0	0	0	0	0	0	0.12028	0	0.15449	0.26479	0	0.19926	2.10641	0.3898	0.00575	0.53957	0.0448	0.10998	0.46649	0.00268	0.3692	3.33197	0.10619	0.03002	1.64661	0.0025	0.14479	0
k__Bacteria|p__Bacteroidetes|c__Bacteroidia|o__Bacteroidales|f__Bacteroidaceae|g__Bacteroides|s__Bacteroides_massiliensis	0.02245	0	1.3197	0.02068	0.00448	3.55412	0	1.16185	0.00198	0.0038	0.00755	0	0	17.1381	0	3.28492	4.75822	4.24453	15.4224	5.44992	6.27324	0.05027	0.00302	0	14.8823	0.00866	0	6.80053	0	0.00868	0.00629	8.38554	0.00407	0	0	4.79055	0.0357	0.94695	1.87043	0	0.44692	7.61412	0.00045	0.00324	0	7.36242	5.02998	0.04993	1.57552
k__Bacteria|p__Bacteroidetes|c__Bacteroidia|o__Bacteroidales|f__Bacteroidaceae|g__Bacteroides|s__Bacteroides_nordii	0.24489	0.03068	0	0	0	0	0.0046	0.0016	0.01933	0.17997	0.07444	0.02849	0.32024	0	0.00088	0	0	0.00966	0	0.00774	0.02467	0.01664	0	0	0	0	0	0.05564	0.06064	0	0	0.02789	0.18945	0.00105	0.16466	0	0	0.01944	0	0.00935	0	0	0.00735	0.00496	0	0.00722	0.00149	0	0
k__Bacteria|p__Bacteroidetes|c__Bacteroidia|o__Bacteroidales|f__Bacteroidaceae|g__Bacteroides|s__Bacteroides_nordii|t__GCF_000273175	0.24489	0.03068	0	0	0	0	0.0046	0.0016	0.01933	0.17997	0.07444	0.02849	0.32024	0	0.00088	0	0	0.00966	0	0.00774	0.02467	0.01664	0	0	0	0	0	0.05564	0.06064	0	0	0.02789	0.18945	0.00105	0.16466	0	0	0.01944	0	0.00935	0	0	0.00735	0.00496	0	0.00722	0.00149	0	0
k__Bacteria|p__Bacteroidetes|c__Bacteroidia|o__Bacteroidales|f__Bacteroidaceae|g__Bacteroides|s__Bacteroides_oleiciplenus	0	0	0	0	0	0	0	0	0	0	0	0	0	0	0	0	0	0	0.00137	0	0	0	0	0	0	0	0	0	0	0	0.00839	0	0.24195	0	0.02876	0	0.00594	0	0	0	0	0	0.02513	0	0	0	0.00598	0	0
k__Bacteria|p__Bacteroidetes|c__Bacteroidia|o__Bacteroidales|f__Bacteroidaceae|g__Bacteroides|s__Bacteroides_oleiciplenus|t__GCF_000315485	0	0	0	0	0	0	0	0	0	0	0	0	0	0	0	0	0	0	0.00137	0	0	0	0	0	0	0	0	0	0	0	0.00839	0	0.24195	0	0.02876	0	0.00594	0	0	0	0	0	0.02513	0	0	0	0.00598	0	0
k__Bacteria|p__Bacteroidetes|c__Bacteroidia|o__Bacteroidales|f__Bacteroidaceae|g__Bacteroides|s__Bacteroides_ovatus	3.42868	3.67755	0.12289	0.47197	0.00928	0.02409	0.61728	0.94954	1.00589	0.28365	0	0.25778	3.64884	0.14511	3.16686	0.56933	0.52982	0.19336	0.25912	0.11671	1.1141	0.6506	5.44516	0.00381	0.77818	0.00536	0.27123	0.79674	2.98168	12.8724	0.06328	0.21345	2.67932	0.27766	0.46763	0.05436	0.9357	0.59653	0.12209	0.49533	0.08403	1.59682	0.07907	2.13302	2.31264	0.06598	0.41689	0.83067	0.02812
k__Bacteria|p__Bacteroidetes|c__Bacteroidia|o__Bacteroidales|f__Bacteroidaceae|g__Bacteroides|s__Bacteroides_plebeius	0.01231	0	6.88276	0.08478	0.03573	14.0415	0.00626	0	13.587	0.004	4.54716	4.71997	0	0.01649	0.0169	4.88864	2.58712	0.00262	19.9056	0.03435	14.0589	0.1466	0.00144	2.64283	19.8884	0	13.0923	0.00807	21.7096	0.06624	1.98123	0.06861	0.01502	5.01467	5.16716	2.06194	0.00426	13.332	0.52428	25.4314	9.14055	0.002	0.0117	14.5695	0	8.60194	0.06186	0.06608	9.37442
k__Bacteria|p__Bacteroidetes|c__Bacteroidia|o__Bacteroidales|f__Bacteroidaceae|g__Bacteroides|s__Bacteroides_plebeius|t__GCF_000187895	0.01231	0	6.88276	0.08478	0.03573	14.0415	0.00626	0	13.587	0.004	4.54716	4.71997	0	0.01649	0.0169	4.88864	2.58712	0.00262	19.9056	0.03435	14.0589	0.1466	0.00144	2.64283	19.8884	0	13.0923	0.00807	21.7096	0.06624	1.98123	0.06861	0.01502	5.01467	5.16716	2.06194	0.00426	13.332	0.52428	25.4314	9.14055	0.002	0.0117	14.5695	0	8.60194	0.06186	0.06608	9.37442
k__Bacteria|p__Bacteroidetes|c__Bacteroidia|o__Bacteroidales|f__Bacteroidaceae|g__Bacteroides|s__Bacteroides_salyersiae	0	0	0.34409	0	13.698	0.05529	0.23616	1.0737	0.41318	0	0	0	0	0.58545	0.30397	0	0	0	0.08307	0	0	0	1.63699	0	0.60297	0	0	2.84236	0	3.90611	0.31238	0	0	0.15048	0.01677	0.11915	5.5992	2.05429	0.60605	0.62954	0	0.24314	2.0027	0.18345	0.38661	0	0.44579	0	0.00351
k__Bacteria|p__Bacteroidetes|c__Bacteroidia|o__Bacteroidales|f__Bacteroidaceae|g__Bacteroides|s__Bacteroides_sp_3_1_19	0	0	0.20746	0	0	0	0.45332	0	0	0	0	0	4.7536	0	0	0	1.59287	0	0	0	1.11154	0	0	0	0	0	0	0	1.77371	0	0.26807	0	0	0	0.27965	0	0	0	0	0	0	0	0	0	0	0	0	0	0
k__Bacteria|p__Bacteroidetes|c__Bacteroidia|o__Bacteroidales|f__Bacteroidaceae|g__Bacteroides|s__Bacteroides_sp_3_1_19|t__GCF_000163655	0	0	0.20746	0	0	0	0.45332	0	0	0	0	0	4.7536	0	0	0	1.59287	0	0	0	1.11154	0	0	0	0	0	0	0	1.77371	0	0.26807	0	0	0	0.27965	0	0	0	0	0	0	0	0	0	0	0	0	0	0
k__Bacteria|p__Bacteroidetes|c__Bacteroidia|o__Bacteroidales|f__Bacteroidaceae|g__Bacteroides|s__Bacteroides_stercoris	14.5358	0	4.14167	11.1499	0.0373	2.41715	13.8549	1.35992	4.24451	0.00885	3.5601	0.6559	21.5059	16.3533	0.30159	12.7707	18.1682	3.01842	1.38981	4.03709	0.01212	0.12186	14.7793	0.19932	9.71375	21.1062	3.64802	0.49085	8.27113	0.01776	0.32878	0.05825	0.02278	0	0.84712	5.04052	0.03167	3.20868	0.79049	0	0.30004	0	7.40983	4.86015	3.38163	2.17954	0.8523	0.04419	1.13873
k__Bacteria|p__Bacteroidetes|c__Bacteroidia|o__Bacteroidales|f__Bacteroidaceae|g__Bacteroides|s__Bacteroides_thetaiotaomicron	2.55231	2.57301	0.73405	0.43874	0.00534	0.03521	0.77521	1.08414	0.09326	1.61206	0.22024	0.37571	5.26985	1.9139	0.02517	0.39063	0.45977	0.18659	0.66096	0.10181	0.82083	0.53692	1.1373	0	0.45013	6.54699	0.26427	0.91872	1.18383	2.26258	0.30737	1.66178	0.10849	0.8872	0.08709	0.1389	2.38137	0.26518	0.5374	0.88874	0.0828	0.63689	0.03896	0.38683	1.11867	1.76467	0.40283	0.44775	0.03848
k__Bacteria|p__Bacteroidetes|c__Bacteroidia|o__Bacteroidales|f__Bacteroidaceae|g__Bacteroides|s__Bacteroides_uniformis	3.90215	0	3.46848	0.13336	0.09245	0.3361	1.11233	0.65474	0.53396	3.41779	0.00147	0.45604	7.89895	1.58457	1.79034	4.20236	2.62104	1.26022	0.18108	0.04153	1.24049	0.59069	2.33949	0.01874	2.4317	16.5393	0.38054	9.67876	0.72919	2.27992	0.11159	0.01389	18.4514	1.86374	0.10311	0.93952	7.02493	1.12427	1.83059	0.91052	0.67359	3.73041	2.45157	2.41483	0.43894	0.07165	0.1731	1.33328	0.38808
k__Bacteria|p__Bacteroidetes|c__Bacteroidia|o__Bacteroidales|f__Bacteroidaceae|g__Bacteroides|s__Bacteroides_vulgatus	4.8682	0.00377	1.1797	2.72882	0.0844	0.70497	5.19578	0.64505	1.33579	4.43731	0.18198	0.57771	16.923	2.05338	7.60555	3.62333	2.28217	2.49902	8.95117	1.07799	1.00431	4.03907	0.0158	1.97684	2.68043	0.45458	0.86628	0.91886	2.33596	12.9089	0.36116	0.19635	15.6872	0.52922	0.75509	1.33791	9.92162	0.99424	3.44011	1.21465	0.21153	0.06316	2.53993	9.06173	9.34711	1.77277	1.27979	0.03628	0.76817
k__Bacteria|p__Bacteroidetes|c__Bacteroidia|o__Bacteroidales|f__Bacteroidaceae|g__Bacteroides|s__Bacteroides_xylanisolvens	0.37898	0.23443	0.02797	0.02353	7.14357	0.16439	0.08641	0.03481	0.16734	0.56376	0.14956	0.31236	0.44848	0.0743	0.60303	0.18599	0.13069	0.03259	0.02311	0.00273	0.02104	0.02728	0	0	0.52818	2.17245	0.07803	0.10687	0.07124	0.27242	0.03969	0.16106	2.22541	0.09362	0.12418	0.03822	0.71198	0.13745	0.11203	0.12798	0.04746	0.18695	0.12385	0	1.37599	0.02305	0.02567	1.09955	0.10231
k__Bacteria|p__Bacteroidetes|c__Bacteroidia|o__Bacteroidales|f__Bacteroidales_noname|g__Bacteroidales_noname|s__Bacteroidales_bacterium_ph8	0.43915	0	0.2678	0	0	0	0.12223	0.12879	0	0	0	0.06773	1.14953	0.46879	0.29432	0	0.7311	0.02452	0	0	0	0	0	0	0	0	0.09244	1.04368	0	0.84738	0.19058	0	0	0.10501	1.09331	0.02304	0.69884	0.04639	0.89504	0.40348	0.38222	0.82509	1.23556	0	0	0.264	0.07694	0	0.0049
k__Bacteria|p__Bacteroidetes|c__Bacteroidia|o__Bacteroidales|f__Bacteroidales_noname|g__Bacteroidales_noname|s__Bacteroidales_bacterium_ph8|t__GCF_000311925	0.43915	0	0.2678	0	0	0	0.12223	0.12879	0	0	0	0.06773	1.14953	0.46879	0.29432	0	0.7311	0.02452	0	0	0	0	0	0	0	0	0.09244	1.04368	0	0.84738	0.19058	0	0	0.10501	1.09331	0.02304	0.69884	0.04639	0.89504	0.40348	0.38222	0.82509	1.23556	0	0	0.264	0.07694	0	0.0049
k__Bacteria|p__Bacteroidetes|c__Bacteroidia|o__Bacteroidales|f__Porphyromonadaceae|g__Barnesiella|s__Barnesiella_intestinihominis	0.59315	0	0.13421	0.01684	0	0	0	0.0222	0	0	0	0	0	0	0.70049	0	0	0.04609	0	0	0	0	0	0	0	0	0	0	0	0	0.95416	10.0666	0	2.32756	0	0	0	0.56774	2.44488	0	0.04432	0.03721	0	1.23797	0	2.92473	0	0.42622	0.2255
k__Bacteria|p__Bacteroidetes|c__Bacteroidia|o__Bacteroidales|f__Porphyromonadaceae|g__Barnesiella|s__Barnesiella_intestinihominis|t__GCF_000296465	0.59315	0	0.13421	0.01684	0	0	0	0.0222	0	0	0	0	0	0	0.70049	0	0	0.04609	0	0	0	0	0	0	0	0	0	0	0	0	0.95416	10.0666	0	2.32756	0	0	0	0.56774	2.44488	0	0.04432	0.03721	0	1.23797	0	2.92473	0	0.42622	0.2255
k__Bacteria|p__Bacteroidetes|c__Bacteroidia|o__Bacteroidales|f__Porphyromonadaceae|g__Butyricimonas|s__Butyricimonas_synergistica	0	0	0	0	0	0	0	0	0.0018	0	0	0	0.03733	0	0	0	0	0	0	0	0.00043	0	0	0	0	0	0	0.00424	0	0.00579	0	0.01032	0.01734	0	0	0.0035	0	0	0.0074	0.06001	0.00302	0.04772	0.01144	0	0	0.42668	0.02786	0	0
k__Bacteria|p__Bacteroidetes|c__Bacteroidia|o__Bacteroidales|f__Porphyromonadaceae|g__Butyricimonas|s__Butyricimonas_synergistica|t__GCF_000379665	0	0	0	0	0	0	0	0	0.0018	0	0	0	0.03733	0	0	0	0	0	0	0	0.00043	0	0	0	0	0	0	0.00424	0	0.00579	0	0.01032	0.01734	0	0	0.0035	0	0	0.0074	0.06001	0.00302	0.04772	0.01144	0	0	0.42668	0.02786	0	0
k__Bacteria|p__Bacteroidetes|c__Bacteroidia|o__Bacteroidales|f__Porphyromonadaceae|g__Coprobacter|s__Coprobacter_fastidiosus	1.14092	0	0	0	0	0	0.04066	0	0	0.13846	0	0	0.08336	0.17596	0.28553	0	0	0	0	0	0	0.00158	0	0	0.00176	0	0	0	0.17017	0	0	0	0	0	0.03891	0.00055	0	0	0.04734	0	0	0	0	0	0	0	0	0	0
k__Bacteria|p__Bacteroidetes|c__Bacteroidia|o__Bacteroidales|f__Porphyromonadaceae|g__Coprobacter|s__Coprobacter_fastidiosus|t__GCF_000473955	1.14092	0	0	0	0	0	0.04066	0	0	0.13846	0	0	0.08336	0.17596	0.28553	0	0	0	0	0	0	0.00158	0	0	0.00176	0	0	0	0.17017	0	0	0	0	0	0.03891	0.00055	0	0	0.04734	0	0	0	0	0	0	0	0	0	0
k__Bacteria|p__Bacteroidetes|c__Bacteroidia|o__Bacteroidales|f__Porphyromonadaceae|g__Odoribacter|s__Odoribacter_splanchnicus	0	0	0.20239	0	0	0	0.67726	0.72665	0.24607	1.16011	0	1.80788	0	1.1199	0.38263	0	0	0.10077	0	0	0	0	0	0	1.43221	0.73026	0.49758	2.45714	0.70607	0.97829	0.63081	1.31567	0	0.1773	1.24371	0.33125	0	4.69663	1.13742	0.81609	0.54526	0.26937	0.99387	0.77988	0	1.91958	0.47533	0.97423	0
k__Bacteria|p__Bacteroidetes|c__Bacteroidia|o__Bacteroidales|f__Porphyromonadaceae|g__Odoribacter|s__Odoribacter_splanchnicus|t__GCF_000190535	0	0	0.20239	0	0	0	0.67726	0.72665	0.24607	1.16011	0	1.80788	0	1.1199	0.38263	0	0	0.10077	0	0	0	0	0	0	1.43221	0.73026	0.49758	2.45714	0.70607	0.97829	0.63081	1.31567	0	0.1773	1.24371	0.33125	0	4.69663	1.13742	0.81609	0.54526	0.26937	0.99387	0.77988	0	1.91958	0.47533	0.97423	0
k__Bacteria|p__Bacteroidetes|c__Bacteroidia|o__Bacteroidales|f__Porphyromonadaceae|g__Parabacteroides|s__Parabacteroides_distasonis	7.44695	0	0.20898	0.15625	0	0.13188	0.69525	0.159	0.014	0.04129	0.14036	0	0.00218	2.62004	0.04553	0.17614	0	0.84204	0.19153	0	0.05889	0.43208	0.04171	0.02719	0.03963	0.58152	0.34111	0.01803	0.09483	0.61738	0.00436	3.92696	0.33304	0.01234	0.13347	0.02918	0.99003	0.00405	0.2911	1.09529	0.05904	0.05862	1.0942	0.04267	0.0775	5.00609	0.86366	0.50915	0.18058
k__Bacteria|p__Bacteroidetes|c__Bacteroidia|o__Bacteroidales|f__Porphyromonadaceae|g__Parabacteroides|s__Parabacteroides_goldsteinii	0.09957	0.00697	0.06074	0	0	0	0.00939	0.13613	0.02083	0.10903	0	0.04295	0.00318	0.08784	0	0	0	0	0	0	0	0.03574	0	0	0	0	0.03576	0.08298	0	0.04321	0	0.59083	0.07256	0	0.33397	0	0.04559	0.14535	0.20946	0.32983	0.00838	0	0.02908	0.04411	0	1.01002	0.00387	0	0.01915
k__Bacteria|p__Bacteroidetes|c__Bacteroidia|o__Bacteroidales|f__Porphyromonadaceae|g__Parabacteroides|s__Parabacteroides_johnsonii	0.03424	0	0.65091	0	0	0	0	0.12454	0	0	0	0	0	0.00845	0.35332	0	0	0	0	0	0	0	0	0	0	0	0	0	0	0	0	0	0.86579	0	0	0	0.36723	0.05289	0	0	0	0	0.0393	0	0	0.12036	0.23211	0	0.02452
k__Bacteria|p__Bacteroidetes|c__Bacteroidia|o__Bacteroidales|f__Porphyromonadaceae|g__Parabacteroides|s__Parabacteroides_merdae	4.24928	0	1.05175	0.00875	0	0.01036	2.41924	2.35168	1.48469	0	0.68949	1.24733	2.14883	1.85322	0.11984	5.24227	0.54736	0.27567	0.42672	0.06594	0.42371	0	0	0.13066	0.85603	0	0.49048	0.47594	0.45971	2.08112	0.62126	4.54764	0.00488	0.64464	0.9473	0.66491	0.28261	0.03835	0.90878	2.04227	0.34487	0.83687	2.43904	1.12499	0.41732	1.16528	0	0	0.23131
k__Bacteria|p__Bacteroidetes|c__Bacteroidia|o__Bacteroidales|f__Porphyromonadaceae|g__Porphyromonas|s__Porphyromonas_asaccharolytica	0	0	0	0	0	0	0.00156	0	0	0	0	0	0	0	0.00633	0	0	0	0	0	0	0	0	0	0	0	0	0	0	0	0	0	0	0	0.00133	0	0	0	0	0	0	0	0	0	0	0	0	0	0
k__Bacteria|p__Bacteroidetes|c__Bacteroidia|o__Bacteroidales|f__Prevotellaceae|g__Paraprevotella|s__Paraprevotella_clara	0	0	0.08355	0	0	0	0.38541	0.2326	0.12182	0	0	0.14702	0	0	0.00642	0.44246	0	0	0.58234	0.12789	0	0	0	0.00324	0.23438	0	0	0	0	0	0.27766	0	0	0	0	0	0	0.15355	0	0	0.49106	0	0	0.10609	0	0.15252	0.14195	0	0.07585
k__Bacteria|p__Bacteroidetes|c__Bacteroidia|o__Bacteroidales|f__Prevotellaceae|g__Paraprevotella|s__Paraprevotella_clara|t__GCF_000233955	0	0	0.08355	0	0	0	0.38541	0.2326	0.12182	0	0	0.14702	0	0	0.00642	0.44246	0	0	0.58234	0.12789	0	0	0	0.00324	0.23438	0	0	0	0	0	0.27766	0	0	0	0	0	0	0.15355	0	0	0.49106	0	0	0.10609	0	0.15252	0.14195	0	0.07585
k__Bacteria|p__Bacteroidetes|c__Bacteroidia|o__Bacteroidales|f__Prevotellaceae|g__Paraprevotella|s__Paraprevotella_xylaniphila	4.80906	0	0.00774	0	0	0	0	0.01898	0.02152	0	0	0.01228	0	0	0	0.17029	0	0	0.00447	0	0	0	0	0	0.00061	0	0	0	0	0	0.01968	0	0	0	0	0.15288	0	0.03531	0	0	0.04518	0	0	0.03237	0	0.00037	0.00232	0	0
k__Bacteria|p__Bacteroidetes|c__Bacteroidia|o__Bacteroidales|f__Prevotellaceae|g__Paraprevotella|s__Paraprevotella_xylaniphila|t__GCF_000205165	4.80906	0	0.00774	0	0	0	0	0.01898	0.02152	0	0	0.01228	0	0	0	0.17029	0	0	0.00447	0	0	0	0	0	0.00061	0	0	0	0	0	0.01968	0	0	0	0	0.15288	0	0.03531	0	0	0.04518	0	0	0.03237	0	0.00037	0.00232	0	0
k__Bacteria|p__Bacteroidetes|c__Bacteroidia|o__Bacteroidales|f__Prevotellaceae|g__Prevotella|s__Prevotella_bivia	0	0	0	0	0.0625	0	0.02024	0	0	0	0	0	0	0	0.48226	0	0	0	0	0	0	0	0	0	0	0	0	0	0	0	0	0	0	0	0	0	0	0	0	0	0	0	0	0	0	0.02091	0	0	0
k__Bacteria|p__Bacteroidetes|c__Bacteroidia|o__Bacteroidales|f__Prevotellaceae|g__Prevotella|s__Prevotella_copri	0.02403	0.00233	0.15312	2.7412	0.04582	0.0276	0	5.22702	0.01278	0.00674	39.9134	41.192	0.10851	0.07452	0.19066	0	0	0	0.02668	0.00793	0.0027	0.07431	0.00081	55.5977	0	0.02332	0	0	0.00758	0.05957	46.7	0.10398	0.04343	28.0363	0	0	0	0.05644	0.0367	0	0	0.00314	0.01392	0.06223	0.08156	0.03381	32.8412	0.00191	0
k__Bacteria|p__Bacteroidetes|c__Bacteroidia|o__Bacteroidales|f__Prevotellaceae|g__Prevotella|s__Prevotella_copri|t__GCF_000157935	0.02403	0.00233	0.15312	2.7412	0.04582	0.0276	0	5.22702	0.01278	0.00674	39.9134	41.192	0.10851	0.07452	0.19066	0	0	0	0.02668	0.00793	0.0027	0.07431	0.00081	55.5977	0	0.02332	0	0	0.00758	0.05957	46.7	0.10398	0.04343	28.0363	0	0	0	0.05644	0.0367	0	0	0.00314	0.01392	0.06223	0.08156	0.03381	32.8412	0.00191	0
k__Bacteria|p__Bacteroidetes|c__Bacteroidia|o__Bacteroidales|f__Prevotellaceae|g__Prevotella|s__Prevotella_disiens	0	0	0	0	0	0	0	0	0	0	0.00352	0	0	0	0.12593	0	0	0	0	0.007	0	0	0	0	0	0	0	0	0	0	0	0	0	0	0.01187	0	0	0	0	0	0	0	0	0	0	0	0.00175	0	0
k__Bacteria|p__Bacteroidetes|c__Bacteroidia|o__Bacteroidales|f__Prevotellaceae|g__Prevotella|s__Prevotella_stercorea	0.0322	0	29.5249	0	0.01386	0	0	3.37902	0.0066	0	0	0	0.03688	0	2.16147	13.5633	5.48074	56.002	0	0.00282	0.0029	0.00283	0	21.2196	0.05237	0	0	0	0	0	0.01159	0.01273	0.01047	0	0	39.2884	0.025	0.00259	0.00853	0	17.2514	0	0.0045	0	0.00985	0	0	0	0
k__Bacteria|p__Bacteroidetes|c__Bacteroidia|o__Bacteroidales|f__Prevotellaceae|g__Prevotella|s__Prevotella_stercorea|t__GCF_000235885	0.0322	0	29.5249	0	0.01386	0	0	3.37902	0.0066	0	0	0	0.03688	0	2.16147	13.5633	5.48074	56.002	0	0.00282	0.0029	0.00283	0	21.2196	0.05237	0	0	0	0	0	0.01159	0.01273	0.01047	0	0	39.2884	0.025	0.00259	0.00853	0	17.2514	0	0.0045	0	0.00985	0	0	0	0
k__Bacteria|p__Bacteroidetes|c__Bacteroidia|o__Bacteroidales|f__Rikenellaceae|g__Alistipes|s__Alistipes_finegoldii	0.63909	0	0.16383	0.00342	0	0	0.34039	0	0.0441	0	0.41985	0	0.03104	1.06545	0.49255	0	0	0.01966	0.03229	0	0.02035	0	0	0	0	0	0.04038	0.01366	0.00144	0.57457	0.00046	0	0	0.37365	3.09171	0.04482	0	0.90155	0.08741	0	0.08032	0.38011	0	0.44834	0	0.5223	0.27586	0.45437	0.02588
k__Bacteria|p__Bacteroidetes|c__Bacteroidia|o__Bacteroidales|f__Rikenellaceae|g__Alistipes|s__Alistipes_finegoldii|t__GCF_000265365	0.63909	0	0.16383	0.00342	0	0	0.34039	0	0.0441	0	0.41985	0	0.03104	1.06545	0.49255	0	0	0.01966	0.03229	0	0.02035	0	0	0	0	0	0.04038	0.01366	0.00144	0.57457	0.00046	0	0	0.37365	3.09171	0.04482	0	0.90155	0.08741	0	0.08032	0.38011	0	0.44834	0	0.5223	0.27586	0.45437	0.02588
k__Bacteria|p__Bacteroidetes|c__Bacteroidia|o__Bacteroidales|f__Rikenellaceae|g__Alistipes|s__Alistipes_indistinctus	0.03866	0	0.00755	0	0	0	0.00061	0	0.0136	0	0	0.01091	0.03337	0	0.01603	0	0	0.00164	0	0	0.00314	0	0	0	0	0	0.01052	0.02751	0.16331	0	0	0.31987	0.0346	0.27715	0	0	0	0.01931	0	0.01329	0	0	0.03224	0	0	0.97512	0.36993	0.00188	0.0071
k__Bacteria|p__Bacteroidetes|c__Bacteroidia|o__Bacteroidales|f__Rikenellaceae|g__Alistipes|s__Alistipes_indistinctus|t__GCF_000231275	0.03866	0	0.00755	0	0	0	0.00061	0	0.0136	0	0	0.01091	0.03337	0	0.01603	0	0	0.00164	0	0	0.00314	0	0	0	0	0	0.01052	0.02751	0.16331	0	0	0.31987	0.0346	0.27715	0	0	0	0.01931	0	0.01329	0	0	0.03224	0	0	0.97512	0.36993	0.00188	0.0071
k__Bacteria|p__Bacteroidetes|c__Bacteroidia|o__Bacteroidales|f__Rikenellaceae|g__Alistipes|s__Alistipes_onderdonkii	0.93727	0	0.07257	0	0	0	0.22155	0.00957	0.04907	0	0.14475	0.32296	2.72892	0.13054	0.16307	0	0	0.01589	0.00816	0	0.23703	0	0	0	0	0	0	0.09213	2.14351	3.99177	0.26503	2.28568	2.37449	0.92256	3.54395	0.04008	3.64006	0.58398	1.71838	0	0.10216	0.0445	1.28754	1.95502	0	0.13345	0.76674	1.76587	0.06645
k__Bacteria|p__Bacteroidetes|c__Bacteroidia|o__Bacteroidales|f__Rikenellaceae|g__Alistipes|s__Alistipes_onderdonkii|t__GCF_000374505	0.93727	0	0.07257	0	0	0	0.22155	0.00957	0.04907	0	0.14475	0.32296	2.72892	0.13054	0.16307	0	0	0.01589	0.00816	0	0.23703	0	0	0	0	0	0	0.09213	2.14351	3.99177	0.26503	2.28568	2.37449	0.92256	3.54395	0.04008	3.64006	0.58398	1.71838	0	0.10216	0.0445	1.28754	1.95502	0	0.13345	0.76674	1.76587	0.06645
k__Bacteria|p__Bacteroidetes|c__Bacteroidia|o__Bacteroidales|f__Rikenellaceae|g__Alistipes|s__Alistipes_putredinis	0	0	0.01668	0.12573	0.01241	0.00079	2.50555	3.80085	1.24085	0	4.96619	3.09454	6.47384	10.4372	3.69364	0	0	0.27459	0.05959	0.00474	1.08252	0.04363	0	0.09229	7.08013	9.13232	4.67964	9.00107	2.14265	5.7854	2.87249	21.4106	14.5345	4.66109	5.89938	1.90686	0.03024	8.42988	12.5879	2.28229	2.77518	3.25308	13.852	1.6395	0.00325	12.0463	2.59102	1.49607	1.12178
k__Bacteria|p__Bacteroidetes|c__Bacteroidia|o__Bacteroidales|f__Rikenellaceae|g__Alistipes|s__Alistipes_putredinis|t__GCF_000154465	0	0	0.01668	0.12573	0.01241	0.00079	2.50555	3.80085	1.24085	0	4.96619	3.09454	6.47384	10.4372	3.69364	0	0	0.27459	0.05959	0.00474	1.08252	0.04363	0	0.09229	7.08013	9.13232	4.67964	9.00107	2.14265	5.7854	2.87249	21.4106	14.5345	4.66109	5.89938	1.90686	0.03024	8.42988	12.5879	2.28229	2.77518	3.25308	13.852	1.6395	0.00325	12.0463	2.59102	1.49607	1.12178
k__Bacteria|p__Bacteroidetes|c__Bacteroidia|o__Bacteroidales|f__Rikenellaceae|g__Alistipes|s__Alistipes_senegalensis	0.25928	0	0.0322	0	0	0	0	0.04018	0.00468	0	0	0	0.05002	0.00589	0.00192	0	0	0	0	0	0	0	0	0	0	0	0	0.0493	0.01387	0.01297	0.00151	0	0.02712	0	0.0666	0.02678	0	0.04583	0.08309	0.01808	0.13937	0	0	0.10723	0	0.05567	0.00967	0.0039	0
k__Bacteria|p__Bacteroidetes|c__Bacteroidia|o__Bacteroidales|f__Rikenellaceae|g__Alistipes|s__Alistipes_senegalensis|t__GCF_000312145	0.25928	0	0.0322	0	0	0	0	0.04018	0.00468	0	0	0	0.05002	0.00589	0.00192	0	0	0	0	0	0	0	0	0	0	0	0	0.0493	0.01387	0.01297	0.00151	0	0.02712	0	0.0666	0.02678	0	0.04583	0.08309	0.01808	0.13937	0	0	0.10723	0	0.05567	0.00967	0.0039	0
k__Bacteria|p__Bacteroidetes|c__Bacteroidia|o__Bacteroidales|f__Rikenellaceae|g__Alistipes|s__Alistipes_shahii	0.2484	0	0.17001	0	0	0	1.29959	0.24714	0.43713	0	1.1132	0.14773	0.49764	1.71441	1.11745	0	0	0.15001	0.08049	0.00487	0.02914	0.01021	0	0	0.7203	0	0.44977	0.68844	0.36971	1.6855	0.02481	0.0006	0.05953	0.09207	3.90199	0.29862	1.45347	1.16327	1.43486	1.48603	0.52811	1.14262	0.73182	1.3508	0	2.30979	0.75442	0.88566	0.53589
k__Bacteria|p__Bacteroidetes|c__Bacteroidia|o__Bacteroidales|f__Rikenellaceae|g__Alistipes|s__Alistipes_shahii|t__GCF_000210575	0.2484	0	0.17001	0	0	0	1.29959	0.24714	0.43713	0	1.1132	0.14773	0.49764	1.71441	1.11745	0	0	0.15001	0.08049	0.00487	0.02914	0.01021	0	0	0.7203	0	0.44977	0.68844	0.36971	1.6855	0.02481	0.0006	0.05953	0.09207	3.90199	0.29862	1.45347	1.16327	1.43486	1.48603	0.52811	1.14262	0.73182	1.3508	0	2.30979	0.75442	0.88566	0.53589
k__Bacteria|p__Bacteroidetes|c__Bacteroidia|o__Bacteroidales|f__Rikenellaceae|g__Alistipes|s__Alistipes_sp_AP11	0.76993	0	0	0	0	0	0	0	0	0	0	0	0	0	0	0	0	0	0	0	0	0	0	0	0	0	0	0	0	0	0	4.28322	0	0	0.475	0	0	0	0	0	0	0	0.46959	0	0	1.5711	0	0	0
k__Bacteria|p__Bacteroidetes|c__Bacteroidia|o__Bacteroidales|f__Rikenellaceae|g__Alistipes|s__Alistipes_sp_AP11|t__GCF_000321205	0.76993	0	0	0	0	0	0	0	0	0	0	0	0	0	0	0	0	0	0	0	0	0	0	0	0	0	0	0	0	0	0	4.28322	0	0	0.475	0	0	0	0	0	0	0	0.46959	0	0	1.5711	0	0	0
k__Bacteria|p__Firmicutes|c__Bacilli|o__Bacillales|f__Bacillales_noname|g__Gemella|s__Gemella_sanguinis	0	0	0	0	0	0	0	0	0	0	0	0	0	0	0	0	0	0	0	0.03272	0	0.00332	0	0	0	0	0	0	0	0	0	0	0	0	0	0.03499	0	0	0	0	0	0	0	0	0	0	0	0	0.00294
k__Bacteria|p__Firmicutes|c__Bacilli|o__Bacillales|f__Bacillales_noname|g__Gemella|s__Gemella_sanguinis|t__GCF_000204335	0	0	0	0	0	0	0	0	0	0	0	0	0	0	0	0	0	0	0	0.03272	0	0.00332	0	0	0	0	0	0	0	0	0	0	0	0	0	0.03499	0	0	0	0	0	0	0	0	0	0	0	0	0.00294
k__Bacteria|p__Firmicutes|c__Bacilli|o__Lactobacillales|f__Carnobacteriaceae|g__Granulicatella|s__Granulicatella_adiacens	0	0.02131	0.00667	0	0.0058	0.00032	0	0	0.00144	0	0	0	0	0	0	0	0	0	0	0.01492	0	0.00402	0	0	0	0	0	0	0	0	0	0	0	0	0	0.00643	0	0	0	0	0	0	0	0	0	0	0	0	0.00111
k__Bacteria|p__Firmicutes|c__Bacilli|o__Lactobacillales|f__Carnobacteriaceae|g__Granulicatella|s__Granulicatella_adiacens|t__GCF_000160675	0	0.02131	0.00667	0	0.0058	0.00032	0	0	0.00144	0	0	0	0	0	0	0	0	0	0	0.01492	0	0.00402	0	0	0	0	0	0	0	0	0	0	0	0	0	0.00643	0	0	0	0	0	0	0	0	0	0	0	0	0.00111
k__Bacteria|p__Firmicutes|c__Bacilli|o__Lactobacillales|f__Enterococcaceae|g__Enterococcus|s__Enterococcus_faecium	0	0	0	0	0	0	0.22722	0	0	0	0	0	0	0	0	0	0	0	0	0.02964	0	0	0	0	0	0	0	0	0	0	0.00303	0	0	0	0	0	0	0	0	0	0	0	0	0	0	0	0	0	0
k__Bacteria|p__Firmicutes|c__Bacilli|o__Lactobacillales|f__Lactobacillaceae|g__Lactobacillus|s__Lactobacillus_mucosae	0	0	0	0	0	0	0	0	0	0.10622	0.00814	0	0	0	0	0	0	0	0	0	0	0	0	0	0	0.01354	0	0	0	0	0	0	0	0	0	0	0	0	0	0	0	0	0	0	0	0	0	0	0
k__Bacteria|p__Firmicutes|c__Bacilli|o__Lactobacillales|f__Lactobacillaceae|g__Lactobacillus|s__Lactobacillus_mucosae|t__GCF_000248095	0	0	0	0	0	0	0	0	0	0.10622	0.00814	0	0	0	0	0	0	0	0	0	0	0	0	0	0	0.01354	0	0	0	0	0	0	0	0	0	0	0	0	0	0	0	0	0	0	0	0	0	0	0
k__Bacteria|p__Firmicutes|c__Bacilli|o__Lactobacillales|f__Lactobacillaceae|g__Lactobacillus|s__Lactobacillus_plantarum	0	0.01638	0	0	0	0	0	0	0	0	0	0	0	0	0	0	0	0	0	0	0	0	0	0	0	0	0	0	0	0	0	0	0	0	0	0.00806	0	0	0	0	0	0	0	0	0	0	0	0	0.06221
k__Bacteria|p__Firmicutes|c__Bacilli|o__Lactobacillales|f__Lactobacillaceae|g__Lactobacillus|s__Lactobacillus_salivarius	0.0986	0	0	0	0	0.00413	0	0	0	0.61754	0.00342	0	0	0	0	0	0	0	0	0	0	0	0	0	0	0.13962	0	0	0	0	0	0	0	0	0	0	0	0	0	0	0	0	0	0	0	0	0	0	0
k__Bacteria|p__Firmicutes|c__Bacilli|o__Lactobacillales|f__Lactobacillaceae|g__Lactobacillus|s__Lactobacillus_sanfranciscensis	0	2.49598	0	0	0	0	0	0	0	0	0	0	0	0	0	0	0	0	0	0	0	0	0	0	0	0	0	0	0	0	0	0	0	0	0.08304	0	0	0	0	0	0	0	0	0	0	0	0	0	1.09421
k__Bacteria|p__Firmicutes|c__Bacilli|o__Lactobacillales|f__Lactobacillaceae|g__Lactobacillus|s__Lactobacillus_sanfranciscensis|t__GCF_000225325	0	2.49598	0	0	0	0	0	0	0	0	0	0	0	0	0	0	0	0	0	0	0	0	0	0	0	0	0	0	0	0	0	0	0	0	0.08304	0	0	0	0	0	0	0	0	0	0	0	0	0	1.09421
k__Bacteria|p__Firmicutes|c__Bacilli|o__Lactobacillales|f__Leuconostocaceae|g__Leuconostoc|s__Leuconostoc_lactis	0	0.12045	0	0	0	0.00305	0.65862	0	0	0	0	0	0	0	0	0	0	0	0	0	0	0	0	0	0	0	0	0	0	0	0	0	0	0	0	0	0	0	0	0	0	0	0	0	0	0	0	0	0
k__Bacteria|p__Firmicutes|c__Bacilli|o__Lactobacillales|f__Leuconostocaceae|g__Weissella|s__Weissella_cibaria	0	0	0.00111	0	0	0.07664	0.03217	0	0	0	0	0	0	0	0	0	0	0	0	0	0	0	0	0	0	0	0	0	0	0	0	0	0	0	0	0	0	0	0	0	0	0	0	0	0.00165	0	0	0	0
k__Bacteria|p__Firmicutes|c__Bacilli|o__Lactobacillales|f__Leuconostocaceae|g__Weissella|s__Weissella_cibaria|t__GCF_000193635	0	0	0.00111	0	0	0.07664	0.03217	0	0	0	0	0	0	0	0	0	0	0	0	0	0	0	0	0	0	0	0	0	0	0	0	0	0	0	0	0	0	0	0	0	0	0	0	0	0.00165	0	0	0	0
k__Bacteria|p__Firmicutes|c__Bacilli|o__Lactobacillales|f__Leuconostocaceae|g__Weissella|s__Weissella_confusa	0	0.01771	0	0	0	0.04336	0.06349	0	0	0	0	0	0	0	0	0	0	0	0	0	0	0	0	0	0	0	0	0	0	0	0	0	0	0	0	0	0	0	0	0	0	0	0	0	0.01366	0	0	0	0
k__Bacteria|p__Firmicutes|c__Bacilli|o__Lactobacillales|f__Leuconostocaceae|g__Weissella|s__Weissella_confusa|t__GCF_000239955	0	0.01771	0	0	0	0.04336	0.06349	0	0	0	0	0	0	0	0	0	0	0	0	0	0	0	0	0	0	0	0	0	0	0	0	0	0	0	0	0	0	0	0	0	0	0	0	0	0.01366	0	0	0	0
k__Bacteria|p__Firmicutes|c__Bacilli|o__Lactobacillales|f__Streptococcaceae|g__Lactococcus|s__Lactococcus_garvieae	0	0	0	0	0	0.00054	0	0.02449	0	0	0	0	0	0	0	0	0.20749	0	0	0.01524	0	0	0	0	0	0	0	0	0	0	0	0	0	0	0	0	0	0	0	0	0	0	0	0	0	0	0	0	0
k__Bacteria|p__Firmicutes|c__Bacilli|o__Lactobacillales|f__Streptococcaceae|g__Lactococcus|s__Lactococcus_lactis	0	0	0	0.01986	0	0	0.33462	0.14234	0	0	0	0	0	0	0	0	0	0	0	0.05148	0	0	0	0	0	0	0	0	0	0	0	0	0	0	0	0	0	0	0	0	0	0	0	0	0.01416	0	0	0	0.04626
k__Bacteria|p__Firmicutes|c__Bacilli|o__Lactobacillales|f__Streptococcaceae|g__Streptococcus|s__Streptococcus_anginosus	0	0	0	0	0	0.0077	0	0	0.01425	0	0.01986	0.00202	0	0	0.04404	0	0.00157	0	0.00547	0.07023	0	0	0	0	0	0	0	0	0	0	0	0	0	0	0	0.01464	0	0.00108	0.00146	0	0	0	0	0	0.02567	0	0	0	0
k__Bacteria|p__Firmicutes|c__Bacilli|o__Lactobacillales|f__Streptococcaceae|g__Streptococcus|s__Streptococcus_australis	0	0.01491	0.01967	0.00287	0.00076	0	0.00213	0	0.00218	0.00223	0	0	0	0	0	0.02278	0.01379	0.00152	0	0.09206	0.01254	0.02038	0	0	0	0	0	0	0.00284	0	0.02532	0	0.00561	0	0	0.09907	0	0.00302	0.00591	0.03011	0	0	0	0	0.01341	0	0	0	0.0231
k__Bacteria|p__Firmicutes|c__Bacilli|o__Lactobacillales|f__Streptococcaceae|g__Streptococcus|s__Streptococcus_cristatus	0	0	0	0	0	0	0	0	0	0	0	0	0	0	0	0	0	0	0	0.00984	0	0	0	0	0	0	0	0	0	0	0	0	0	0	0	0.0035	0	0	0	0	0	0	0	0	0.00428	0	0	0	0
k__Bacteria|p__Firmicutes|c__Bacilli|o__Lactobacillales|f__Streptococcaceae|g__Streptococcus|s__Streptococcus_gordonii	0	0	0	0	0	0.0045	0	0.01152	0	0	0	0	0	0	0	0	0	0	0	0.03457	0	0.02487	0	0	0	0	0	0	0	0	0	0	0	0	0	0.02104	0	0	0	0	0	0	0	0	0	0	0	0	0
k__Bacteria|p__Firmicutes|c__Bacilli|o__Lactobacillales|f__Streptococcaceae|g__Streptococcus|s__Streptococcus_gordonii|t__GCF_000017005	0	0	0	0	0	0.0045	0	0.01152	0	0	0	0	0	0	0	0	0	0	0	0.03457	0	0.02487	0	0	0	0	0	0	0	0	0	0	0	0	0	0.02104	0	0	0	0	0	0	0	0	0	0	0	0	0
k__Bacteria|p__Firmicutes|c__Bacilli|o__Lactobacillales|f__Streptococcaceae|g__Streptococcus|s__Streptococcus_infantis	0	0	0.0051	0	0	0.00538	0	0.00837	0.00037	0	0	0	0	0	0	0.00067	0	0	0	0.21278	0.00986	0.03011	0	0	0	0	0	0	0	0	0	0	0	0	0	0.19969	0	0.00989	0	0	0	0.00262	0	0	0	0	0	0.00211	0
k__Bacteria|p__Firmicutes|c__Bacilli|o__Lactobacillales|f__Streptococcaceae|g__Streptococcus|s__Streptococcus_mitis_oralis_pneumoniae	0	0.04576	0.01115	0	0.00862	0.01446	0	0.0063	0.00534	0	0.00052	0	0	0	0	0	0	0.00275	0.00113	0.05343	0.01661	0.03799	0	0	0	0	0.00242	0	0	0.00123	0	0	0.00915	0.00081	0	0.08362	0	0	0	0.00289	0	0	0	0	0.01062	0	0	0	0.05649
k__Bacteria|p__Firmicutes|c__Bacilli|o__Lactobacillales|f__Streptococcaceae|g__Streptococcus|s__Streptococcus_oligofermentans	0	0	0	0	0	0	0	0	0	0	0	0	0	0	0	0	0	0	0	0.00061	0	0	0	0	0	0	0	0	0	0	0	0	0	0	0	0.00185	0	0	0	0	0	0	0	0	0.00053	0	0	0	0
k__Bacteria|p__Firmicutes|c__Bacilli|o__Lactobacillales|f__Streptococcaceae|g__Streptococcus|s__Streptococcus_oligofermentans|t__GCF_000385925	0	0	0	0	0	0	0	0	0	0	0	0	0	0	0	0	0	0	0	0.00061	0	0	0	0	0	0	0	0	0	0	0	0	0	0	0	0.00185	0	0	0	0	0	0	0	0	0.00053	0	0	0	0
k__Bacteria|p__Firmicutes|c__Bacilli|o__Lactobacillales|f__Streptococcaceae|g__Streptococcus|s__Streptococcus_parasanguinis	0	0.25149	0.0489	0.05393	0	0.23792	0	0.07589	0	0.56219	0.06745	0	0.00734	0.0258	0	0	0.00396	0	0.13691	0.78322	0.01943	0.21446	0	0	0	0.01664	0	0.00644	0	0.02383	0.00897	0	0	0	0.01449	0.28859	0.03871	0.05357	0	0.01032	0.07282	0.03083	0.01404	0.05047	0.02721	0	0	0	0.18538
k__Bacteria|p__Firmicutes|c__Bacilli|o__Lactobacillales|f__Streptococcaceae|g__Streptococcus|s__Streptococcus_salivarius	0.05699	0.46869	0.63824	0.43944	0.02679	2.49132	0.03985	0.55404	0.01266	0.34976	0.1637	0.065	0.10138	0.05015	0.05097	0.09433	0.34886	0	0.28405	2.21713	0.23707	0.20047	0	0.02919	0	0.14528	0.15574	0.02373	0.02929	0.11063	0.05585	0.1194	0.00859	0.01775	0	2.63945	0.12656	0.08497	0.06681	0.09672	0.34896	0.46883	0.10321	0.0145	0.10661	0	0.02504	0.25502	1.27963
k__Bacteria|p__Firmicutes|c__Bacilli|o__Lactobacillales|f__Streptococcaceae|g__Streptococcus|s__Streptococcus_sanguinis	0	0.07047	0.02089	0.02396	0.00583	0.00427	0	0.05807	0	0.00181	0	0	0	0.00151	0	0	0	0	0.02318	0.081	0.0187	0.00364	0	0	0	0.00346	0	0	0	0	0	0	0	0	0	0.03504	0	0	0	0	0	0.0023	0	0	0.00083	0	0	0	0.01959
k__Bacteria|p__Firmicutes|c__Bacilli|o__Lactobacillales|f__Streptococcaceae|g__Streptococcus|s__Streptococcus_thermophilus	0	0	0	0	0	0.0034	0	0	0	0	0	0.02912	0	0	0	0.73102	0	0	0	3.8759	0	0	0	0	0	0	0	0	0.03048	0.02588	0	0	0	0.04924	0.08285	0.01888	0.27497	0	0	0	0	0	0	0	0	0	0	0	0.09485
k__Bacteria|p__Firmicutes|c__Bacilli|o__Lactobacillales|f__Streptococcaceae|g__Streptococcus|s__Streptococcus_vestibularis	0	0	0	0	0	0.01433	0	0	0	0.02956	0	0	0	0	0	0	0	0	0.01265	0.46261	0	0	0	0	0	0	0	0	0	0	0	0	0	0.01348	0	0.03686	0	0	0	0	0	0	0	0	0.00824	0	0	0	0.01666
k__Bacteria|p__Firmicutes|c__Clostridia|o__Clostridiales|f__Clostridiaceae|g__Clostridiaceae_noname|s__Clostridiaceae_bacterium_JC118	0.03516	0	0	0	0	0	0	0	0.00784	0	0.00328	0	0.0142	0.01689	0	0.03043	0	0.00076	0	0	0	0	0	0	0.06162	0	0	0	0.01782	0	0	0	0.04409	0	0	0	0	0	0	0	0	0	0.01594	0	0	0.01183	0	0	0
k__Bacteria|p__Firmicutes|c__Clostridia|o__Clostridiales|f__Clostridiaceae|g__Clostridiaceae_noname|s__Clostridiaceae_bacterium_JC118|t__GCF_000313565	0.03516	0	0	0	0	0	0	0	0.00784	0	0.00328	0	0.0142	0.01689	0	0.03043	0	0.00076	0	0	0	0	0	0	0.06162	0	0	0	0.01782	0	0	0	0.04409	0	0	0	0	0	0	0	0	0	0.01594	0	0	0.01183	0	0	0
k__Bacteria|p__Firmicutes|c__Clostridia|o__Clostridiales|f__Clostridiaceae|g__Clostridium|s__Clostridium_asparagiforme	0	0.00996	0.00412	0	0.17278	0	0	0	0.00991	0	0	0	0.02628	0	0	0	0	0	0	0	0.00575	0	0	0	0	0	0	0	0	0.01517	0	0.01434	0.22972	0	0	0.00034	0.03693	0	0.00895	0.00547	0	0	0.01282	0	0.00234	0.01428	0.0023	0	0
k__Bacteria|p__Firmicutes|c__Clostridia|o__Clostridiales|f__Clostridiaceae|g__Clostridium|s__Clostridium_asparagiforme|t__GCF_000158075	0	0.00996	0.00412	0	0.17278	0	0	0	0.00991	0	0	0	0.02628	0	0	0	0	0	0	0	0.00575	0	0	0	0	0	0	0	0	0.01517	0	0.01434	0.22972	0	0	0.00034	0.03693	0	0.00895	0.00547	0	0	0.01282	0	0.00234	0.01428	0.0023	0	0
k__Bacteria|p__Firmicutes|c__Clostridia|o__Clostridiales|f__Clostridiaceae|g__Clostridium|s__Clostridium_bolteae	0.62217	0.52082	0.00457	0	0.07856	0	0	0	0.02412	0.12914	0	0.00743	0.26519	0.0265	0.02858	0.23528	0.09991	0.0012	0.01502	0.12935	0.02027	0.03627	0.65996	0	0.19256	0.09807	0.0135	0	0.11923	0.0637	0	0.0184	0.23095	0	0.00291	0.0173	0.07585	0.00298	0.01365	0.01416	0	0	0.01773	0.00625	0.20956	0.37209	0.01899	0	0
k__Bacteria|p__Firmicutes|c__Clostridia|o__Clostridiales|f__Clostridiaceae|g__Clostridium|s__Clostridium_citroniae	0.06138	0.01001	0.009	0	0	0	0	0	0.142	0.0121	0	0	0.06804	0	0	0.01348	0.00209	0	0.00357	0.04999	0.01004	0	0	0	0.00975	0	0.012	0.00098	0.01406	0.01823	0	0.05327	0.0769	0.01352	0	0	0.04007	0.02071	0.00592	0.00152	0	0	0.01157	0.00904	0.00034	0.02895	0	0	0
k__Bacteria|p__Firmicutes|c__Clostridia|o__Clostridiales|f__Clostridiaceae|g__Clostridium|s__Clostridium_citroniae|t__GCF_000233455	0.06138	0.01001	0.009	0	0	0	0	0	0.142	0.0121	0	0	0.06804	0	0	0.01348	0.00209	0	0.00357	0.04999	0.01004	0	0	0	0.00975	0	0.012	0.00098	0.01406	0.01823	0	0.05327	0.0769	0.01352	0	0	0.04007	0.02071	0.00592	0.00152	0	0	0.01157	0.00904	0.00034	0.02895	0	0	0
k__Bacteria|p__Firmicutes|c__Clostridia|o__Clostridiales|f__Clostridiaceae|g__Clostridium|s__Clostridium_clostridioforme	0	0	0	0	2.02395	0	0	0	0.06107	0.01499	0	0	0	0	0	0	0	0	0	0	0	0	0	0	0.01204	0	0	0	0	0	0	0	0	0	0	0	0.03694	0	0	0	0	0	0	0	0.03626	0	0	0	0
k__Bacteria|p__Firmicutes|c__Clostridia|o__Clostridiales|f__Clostridiaceae|g__Clostridium|s__Clostridium_hathewayi	0.05875	0.43333	0	0	0.85315	0	0	0	0.10178	0.02554	0	0	0.01502	0	0.04716	0.02584	0.06447	0	0	0.10389	0.00269	0	0.52358	0	0	0.00103	0	0	0.01678	0.02373	0	0.05812	0.07268	0.08871	0.03108	0.00351	0.06221	0	0	0.00104	0	0	0.01166	0	0.04208	0.11865	0.00288	0	0
k__Bacteria|p__Firmicutes|c__Clostridia|o__Clostridiales|f__Clostridiaceae|g__Clostridium|s__Clostridium_hathewayi|t__GCF_000371445	0	0.43333	0	0	0.81441	0	0	0	0.10178	0	0	0	0	0	0	0	0	0	0	0	0	0	0.52358	0	0	0	0	0	0	0	0	0	0	0	0	0	0	0	0	0	0	0	0	0	0	0	0	0	0
k__Bacteria|p__Firmicutes|c__Clostridia|o__Clostridiales|f__Clostridiaceae|g__Clostridium|s__Clostridium_leptum	0.02168	0	0.01465	0	0	0	0.03496	0.10263	0.02499	0	0.03133	0.03672	0	0	0.16282	0.09285	0	0	0	0	0.03537	0	0	0	0.05079	0	0.19625	0	0.05593	0.04356	0	0.22112	0.00768	0.0377	0.00426	0	0.16246	0.12564	0.00561	0.32126	0	0.04332	0.50289	0.02148	0	0.02512	0.43741	0	0.0375
k__Bacteria|p__Firmicutes|c__Clostridia|o__Clostridiales|f__Clostridiaceae|g__Clostridium|s__Clostridium_leptum|t__GCF_000154345	0.02168	0	0.01465	0	0	0	0.03496	0.10263	0.02499	0	0.03133	0.03672	0	0	0.16282	0.09285	0	0	0	0	0.03537	0	0	0	0.05079	0	0.19625	0	0.05593	0.04356	0	0.22112	0.00768	0.0377	0.00426	0	0.16246	0.12564	0.00561	0.32126	0	0.04332	0.50289	0.02148	0	0.02512	0.43741	0	0.0375
k__Bacteria|p__Firmicutes|c__Clostridia|o__Clostridiales|f__Clostridiaceae|g__Clostridium|s__Clostridium_nexile	0.55148	6.00617	0	0	1.70666	0	0	0	0	0.7791	0	0	0	0	0	0.18158	0.02698	0	0	0.72602	0.33674	0.10166	1.64027	0	0	0	0	0	0.0052	0.0304	0	0	0.00682	0	0.08725	0	0	0.06353	0.01257	0	0	0	0	0	1.41003	0.54467	0	0	0
k__Bacteria|p__Firmicutes|c__Clostridia|o__Clostridiales|f__Clostridiaceae|g__Clostridium|s__Clostridium_nexile|t__GCF_000156035	0.55148	6.00617	0	0	1.70666	0	0	0	0	0.7791	0	0	0	0	0	0.18158	0.02698	0	0	0.72602	0.33674	0.10166	1.64027	0	0	0	0	0	0.0052	0.0304	0	0	0.00682	0	0.08725	0	0	0.06353	0.01257	0	0	0	0	0	1.41003	0.54467	0	0	0
k__Bacteria|p__Firmicutes|c__Clostridia|o__Clostridiales|f__Clostridiaceae|g__Clostridium|s__Clostridium_perfringens	0	0	0	0	0	0	0	0	0.08677	0	0	0	0	0	0	0	0.08872	0	0	0.02811	0	1.34518	0	0	0	0	0	0	0	0	0	0	0	0	0	0.00095	0	0	0	0	0	0	0	0	0.15116	0	0	0	0
k__Bacteria|p__Firmicutes|c__Clostridia|o__Clostridiales|f__Clostridiaceae|g__Clostridium|s__Clostridium_scindens	0	0.00639	0	0	0	0	0	0	0	0	0	0	0	0	0	0	0	0	0	0	0	0	0	0	0	0	0	0	0	0	0	0	0	0	0	0	0.0006	0	0	0.00051	0	0	0.00192	0	0.01731	0	0	0	0
k__Bacteria|p__Firmicutes|c__Clostridia|o__Clostridiales|f__Clostridiaceae|g__Clostridium|s__Clostridium_scindens|t__GCF_000154505	0	0.00639	0	0	0	0	0	0	0	0	0	0	0	0	0	0	0	0	0	0	0	0	0	0	0	0	0	0	0	0	0	0	0	0	0	0	0.0006	0	0	0.00051	0	0	0.00192	0	0.01731	0	0	0	0
k__Bacteria|p__Firmicutes|c__Clostridia|o__Clostridiales|f__Clostridiaceae|g__Clostridium|s__Clostridium_symbiosum	0.24746	0.04338	0	0	0.46038	0	0	0	0.01202	0.15216	0.0101	0	0.00617	0	0.00289	0.09771	0.07435	0	0	0.0182	0.02695	0	0	0	0	0	0	0	0.00386	0.01233	0	0.024	0.00406	0	0	0	0.1487	0	0	0	0	0	0	0	0.04401	0	0	0	0
k__Bacteria|p__Firmicutes|c__Clostridia|o__Clostridiales|f__Clostridiales_noname|g__Clostridiales_noname|s__Clostridiales_bacterium_1_7_47FAA	0.19308	0.03571	0.00105	0	0.08794	0	0	0	0.0084	0.00645	0	0	0.04207	0.00283	0	0.01144	0	0	0	0.01138	0	0	0	0	0	0.00453	0	0	0.00432	0.00607	0	0.00064	0.07406	0.00943	0	0	0.06995	0	0	0	0	0	0.00759	0	0.0781	0.00954	0	0	0
k__Bacteria|p__Firmicutes|c__Clostridia|o__Clostridiales|f__Clostridiales_noname|g__Clostridiales_noname|s__Clostridiales_bacterium_1_7_47FAA|t__GCF_000155435	0.19308	0.03571	0.00105	0	0.08794	0	0	0	0.0084	0.00645	0	0	0.04207	0.00283	0	0.01144	0	0	0	0.01138	0	0	0	0	0	0.00453	0	0	0.00432	0.00607	0	0.00064	0.07406	0.00943	0	0	0.06995	0	0	0	0	0	0.00759	0	0.0781	0.00954	0	0	0
k__Bacteria|p__Firmicutes|c__Clostridia|o__Clostridiales|f__Clostridiales_noname|g__Flavonifractor|s__Flavonifractor_plautii	0.28493	0.27194	0.0121	0	0.19179	0	0.00224	0.03508	0.03988	0.02157	0	0.019	0	0	0	0	0.66251	0	0	0	0.0269	0.05257	0.24426	0	0.02171	0.02043	0	0	0.00707	0.12345	0	0	0.4972	0.00889	0	0.00499	0.03882	0	0	0.00539	0	0.00453	0.00517	0	0.02144	0.06272	0.0021	0.00945	0
k__Bacteria|p__Firmicutes|c__Clostridia|o__Clostridiales|f__Clostridiales_noname|g__Flavonifractor|s__Flavonifractor_plautii|t__GCF_000239295	0.28493	0.27194	0.0121	0	0.19179	0	0.00224	0.03508	0.03988	0.02157	0	0.019	0	0	0	0	0.66251	0	0	0	0.0269	0.05257	0.24426	0	0.02171	0.02043	0	0	0.00707	0.12345	0	0	0.4972	0.00889	0	0.00499	0.03882	0	0	0.00539	0	0.00453	0.00517	0	0.02144	0.06272	0.0021	0.00945	0
k__Bacteria|p__Firmicutes|c__Clostridia|o__Clostridiales|f__Clostridiales_noname|g__Pseudoflavonifractor|s__Pseudoflavonifractor_capillosus	0	0	0.00297	0	0	0	0	0	0	0	0	0	0	0	0	0	0	0	0	0	0	0	0	0	0	0	0	0	0	0	0	0.0151	0	0	0	0	0	0	0	0	0	0	0	0	0	0	0	0	0
k__Bacteria|p__Firmicutes|c__Clostridia|o__Clostridiales|f__Clostridiales_noname|g__Pseudoflavonifractor|s__Pseudoflavonifractor_capillosus|t__GCF_000169255	0	0	0.00297	0	0	0	0	0	0	0	0	0	0	0	0	0	0	0	0	0	0	0	0	0	0	0	0	0	0	0	0	0.0151	0	0	0	0	0	0	0	0	0	0	0	0	0	0	0	0	0
k__Bacteria|p__Firmicutes|c__Clostridia|o__Clostridiales|f__Eubacteriaceae|g__Eubacterium|s__Eubacterium_eligens	0.00139	0.00881	0.81501	29.5162	0.04485	10.6035	6.99219	1.61803	3.20427	3.95648	2.19051	0.10089	0	0.09724	1.04199	0	3.80202	0.9302	1.367	17.1361	1.33502	0.19565	0.0147	0.10545	0.07693	0.98055	1.18658	3.29779	1.60406	12.6809	0.58329	0.011	0.02636	0.1546	0.57502	2.3629	5.41011	5.05172	5.25158	0.87743	1.91789	18.6094	0.81083	0.71531	0.00672	0.00146	0.11818	0.19808	1.95784
k__Bacteria|p__Firmicutes|c__Clostridia|o__Clostridiales|f__Eubacteriaceae|g__Eubacterium|s__Eubacterium_eligens|t__GCF_000146185	0.00139	0.00881	0.81501	29.5162	0.04485	10.6035	6.99219	1.61803	3.20427	3.95648	2.19051	0.10089	0	0.09724	1.04199	0	3.80202	0.9302	1.367	17.1361	1.33502	0.19565	0.0147	0.10545	0.07693	0.98055	1.18658	3.29779	1.60406	12.6809	0.58329	0.011	0.02636	0.1546	0.57502	2.3629	5.41011	5.05172	5.25158	0.87743	1.91789	18.6094	0.81083	0.71531	0.00672	0.00146	0.11818	0.19808	1.95784
k__Bacteria|p__Firmicutes|c__Clostridia|o__Clostridiales|f__Eubacteriaceae|g__Eubacterium|s__Eubacterium_hallii	0	5.34463	0.38719	0.41793	2.16708	0.28414	0.21745	0.11043	0	0.05218	0.16969	0.05503	0.10629	0.44438	0.08864	0.32677	0.06592	0.43999	0.2757	0.01397	0.32716	0.36926	0.31197	0	0.00277	0.21066	0.18745	0.13177	0.39654	0.28009	0.2011	0.18081	0.05275	0.31095	1.0046	0.46557	0.07524	0.13473	1.11084	0.58484	0.45514	0.61282	0.7119	0.07381	0.10309	0.01302	1.32243	0.06544	0.16084
k__Bacteria|p__Firmicutes|c__Clostridia|o__Clostridiales|f__Eubacteriaceae|g__Eubacterium|s__Eubacterium_hallii|t__GCF_000173975	0	5.34463	0.38719	0.41793	2.16708	0.28414	0.21745	0.11043	0	0.05218	0.16969	0.05503	0.10629	0.44438	0.08864	0.32677	0.06592	0.43999	0.2757	0.01397	0.32716	0.36926	0.31197	0	0.00277	0.21066	0.18745	0.13177	0.39654	0.28009	0.2011	0.18081	0.05275	0.31095	1.0046	0.46557	0.07524	0.13473	1.11084	0.58484	0.45514	0.61282	0.7119	0.07381	0.10309	0.01302	1.32243	0.06544	0.16084
k__Bacteria|p__Firmicutes|c__Clostridia|o__Clostridiales|f__Eubacteriaceae|g__Eubacterium|s__Eubacterium_limosum	0.10056	0	0	0	0	0	0	0	0.00186	0	0	0	0	0	0	0	0	0	0	0	0	0	0	0	0	0	0	0	0.0039	0	0	0	0	0	0	0	0	0	0	0	0	0	0	0	0	0	0	0	0
k__Bacteria|p__Firmicutes|c__Clostridia|o__Clostridiales|f__Eubacteriaceae|g__Eubacterium|s__Eubacterium_limosum|t__GCF_000152245	0.10056	0	0	0	0	0	0	0	0.00186	0	0	0	0	0	0	0	0	0	0	0	0	0	0	0	0	0	0	0	0.0039	0	0	0	0	0	0	0	0	0	0	0	0	0	0	0	0	0	0	0	0
k__Bacteria|p__Firmicutes|c__Clostridia|o__Clostridiales|f__Eubacteriaceae|g__Eubacterium|s__Eubacterium_ramulus	0	0	0.01628	0.05962	0	0.01303	0.02635	0.06489	0	0.08794	0.02725	0.17463	0.11494	0	0	0	0.00749	0.01482	0.17624	0	0.03193	0	0	0	0.02242	0.04299	0.05882	0.06759	0.06275	0.00983	0.13212	0.12565	0	0	0.09449	0.11418	0.02535	1.16097	0.53568	0.40578	0.06122	0.15229	0	0.03016	0	0.02467	0.02212	0.00443	0.30484
k__Bacteria|p__Firmicutes|c__Clostridia|o__Clostridiales|f__Eubacteriaceae|g__Eubacterium|s__Eubacterium_ramulus|t__GCF_000469345	0	0	0.01628	0.05962	0	0.01303	0.02635	0.06489	0	0.08794	0.02725	0.17463	0.11494	0	0	0	0.00749	0.01482	0.17624	0	0.03193	0	0	0	0.02242	0.04299	0.05882	0.06759	0.06275	0.00983	0.13212	0.12565	0	0	0.09449	0.11418	0.02535	1.16097	0.53568	0.40578	0.06122	0.15229	0	0.03016	0	0.02467	0.02212	0.00443	0.30484
k__Bacteria|p__Firmicutes|c__Clostridia|o__Clostridiales|f__Eubacteriaceae|g__Eubacterium|s__Eubacterium_rectale	0.00428	8.48283	3.00287	4.08465	0.45975	8.32589	8.23848	5.98049	15.4692	1.7585	0.05617	8.22964	2.22959	5.17896	38.3995	6.6577	1.71157	0	0.94579	0.01294	1.18424	26.5788	0.00835	7.3939	2.18234	6.46997	3.55084	0.832	0	0.00055	1.4476	2.48092	7.14982	0.21606	12.1818	4.00918	0.00897	0.61896	1.41515	9.21563	8.70896	0.22165	1.59496	11.7302	11.76	0.40111	16.3088	6.52674	6.36798
k__Bacteria|p__Firmicutes|c__Clostridia|o__Clostridiales|f__Eubacteriaceae|g__Eubacterium|s__Eubacterium_siraeum	0	0	0.00098	0	0	0	0.01295	2.05701	1.23905	0	0	0	0	0.23542	0	0	0	0	0	0	0.01192	0	0	0	0	0	0	0	0	0	0.00081	0	0	0.05838	1.49078	0.7067	0	0	14.1349	1.74397	0	0	2.17163	0	0	0	0	0	1.45681
k__Bacteria|p__Firmicutes|c__Clostridia|o__Clostridiales|f__Eubacteriaceae|g__Eubacterium|s__Eubacterium_sp_3_1_31	0.03777	0	0	0	0.28304	0	0	0	0.0046	0	0	0.01372	0.00782	0	0	0.01461	0.03451	0	0	0	0	0	0	0	0.00435	0	0	0	0	0	0	0	0	0	0	0	0.07474	0.00476	0	0.0129	0	0	0	0	0	0.00989	0	0	0
k__Bacteria|p__Firmicutes|c__Clostridia|o__Clostridiales|f__Eubacteriaceae|g__Eubacterium|s__Eubacterium_ventriosum	0	0	0.09617	0.08136	0	0.01245	0.21709	0	0	0.04714	0.00146	0.01598	0.06845	0	0.80471	0.01251	0.15641	0.10161	0.04892	0	0.09515	0.01903	0	0	0.02408	0.35778	0.05015	0.07558	0	0.0732	0.27573	0.18287	0	0.3014	0.01542	0.15614	0.22172	0.06602	0.003	0.32735	0.38771	0.23701	0.15554	0.01042	0	0	0.05757	0.07692	0.11915
k__Bacteria|p__Firmicutes|c__Clostridia|o__Clostridiales|f__Eubacteriaceae|g__Eubacterium|s__Eubacterium_ventriosum|t__GCF_000153885	0	0	0.09617	0.08136	0	0.01245	0.21709	0	0	0.04714	0.00146	0.01598	0.06845	0	0.80471	0.01251	0.15641	0.10161	0.04892	0	0.09515	0.01903	0	0	0.02408	0.35778	0.05015	0.07558	0	0.0732	0.27573	0.18287	0	0.3014	0.01542	0.15614	0.22172	0.06602	0.003	0.32735	0.38771	0.23701	0.15554	0.01042	0	0	0.05757	0.07692	0.11915
k__Bacteria|p__Firmicutes|c__Clostridia|o__Clostridiales|f__Lachnospiraceae|g__Anaerostipes|s__Anaerostipes_hadrus	0.00089	0	0	0.05238	0.24416	0.06408	0.01696	0	0.01263	0.0053	0.00208	0	0	0.05318	0.02721	0.0355	0	0.03563	0.05999	0	0.03674	0.12102	0	0	0	0	0.00729	0.02789	0.07433	0.0008	0	0.02471	0	0	0.24013	0.18377	0.00421	0.01391	0.00384	0.00833	0.09334	0.0017	0.25598	0.26837	0.05193	0	0.00444	0.03142	0.02168
k__Bacteria|p__Firmicutes|c__Clostridia|o__Clostridiales|f__Lachnospiraceae|g__Anaerostipes|s__Anaerostipes_hadrus|t__GCF_000332875	0.00089	0	0	0.05238	0.24416	0.06408	0.01696	0	0.01263	0.0053	0.00208	0	0	0.05318	0.02721	0.0355	0	0.03563	0.05999	0	0.03674	0.12102	0	0	0	0	0.00729	0.02789	0.07433	0.0008	0	0.02471	0	0	0.24013	0.18377	0.00421	0.01391	0.00384	0.00833	0.09334	0.0017	0.25598	0.26837	0.05193	0	0.00444	0.03142	0.02168
k__Bacteria|p__Firmicutes|c__Clostridia|o__Clostridiales|f__Lachnospiraceae|g__Blautia|s__Blautia_hydrogenotrophica	0	0	0.00077	0	0	0	0	0	0.00167	0	0	0.00707	0	0.03183	0.00937	0	0	0	0	0	0	0	0	0	0	0	0	0	0	0	0.00047	0.03351	0	0	0.00354	0	0	0	0	0.00493	0	0	0	0	0	0	0	0	0.03991
k__Bacteria|p__Firmicutes|c__Clostridia|o__Clostridiales|f__Lachnospiraceae|g__Blautia|s__Blautia_hydrogenotrophica|t__GCF_000157975	0	0	0.00077	0	0	0	0	0	0.00167	0	0	0.00707	0	0.03183	0.00937	0	0	0	0	0	0	0	0	0	0	0	0	0	0	0	0.00047	0.03351	0	0	0.00354	0	0	0	0	0.00493	0	0	0	0	0	0	0	0	0.03991
k__Bacteria|p__Firmicutes|c__Clostridia|o__Clostridiales|f__Lachnospiraceae|g__Blautia|s__Blautia_producta	0	0.40518	0	0	0.02954	0	0	0	0	0	0	0	0	0	0	0.01098	0	0	0	0	0.0029	0	0	0	0	0	0	0	0	0	0	0	0	0	0	0	0.05453	0	0	0	0	0	0	0	0.01261	0	0	0	0
k__Bacteria|p__Firmicutes|c__Clostridia|o__Clostridiales|f__Lachnospiraceae|g__Blautia|s__Blautia_producta|t__GCF_000373885	0	0.40518	0	0	0.02954	0	0	0	0	0	0	0	0	0	0	0.01098	0	0	0	0	0.0029	0	0	0	0	0	0	0	0	0	0	0	0	0	0	0	0.05453	0	0	0	0	0	0	0	0.01261	0	0	0	0
k__Bacteria|p__Firmicutes|c__Clostridia|o__Clostridiales|f__Lachnospiraceae|g__Blautia|s__Ruminococcus_gnavus	1.12594	6.3157	0.00517	0.36631	6.56852	0.04602	0.03871	0	0.56165	0.99512	0	0	0.30027	0.69867	0.07136	0.70756	1.14937	0.22642	0.61717	3.93999	0.50511	0.8257	9.66118	0.08827	0.76126	1.25778	0.00428	0	0.09291	0.00554	0	0.0037	0.04371	0	0.00237	0.05149	0.17479	0.0005	0	0	0	0	0.08107	0.00344	1.66661	0.29344	0	0.05447	0.28767
k__Bacteria|p__Firmicutes|c__Clostridia|o__Clostridiales|f__Lachnospiraceae|g__Blautia|s__Ruminococcus_obeum	0.07051	0.35891	0.53965	0.38205	0.21797	0.33358	0.1528	0.50851	0.07123	0.06067	0.33753	0.09507	0.08406	0.12229	0.23008	0.16537	0.11944	0.84299	0.25261	0.0079	0.42365	0.10047	0.01787	0.00708	0.02529	0.19672	0.306	0.18928	0.23586	0.48938	0.40761	0.91138	0.09757	0.31145	1.16836	0.28149	0.90492	0.5817	0.86115	1.97161	0.55514	0.61286	0.81823	0.2007	0.54144	0.09889	1.85383	0.2043	0.40611
k__Bacteria|p__Firmicutes|c__Clostridia|o__Clostridiales|f__Lachnospiraceae|g__Blautia|s__Ruminococcus_torques	0.174	6.53969	0.04162	0.08798	6.33066	0.97979	0.25394	0.36381	0.03587	0.47627	0.43537	0.67874	0.12467	0.4844	0.22142	1.14785	0.37831	0.39897	0.34805	0.67721	0.59774	1.24356	0.71487	0.10868	0.45204	1.33705	0.22007	0.15297	0.8155	0.35226	0.61015	0.4179	0.05577	1.90222	0.32902	0.61595	0.67648	3.25446	1.69424	0.74454	0.24472	0.75841	0.52488	0.13575	4.42424	0.79474	1.40724	0.36239	0.53903
k__Bacteria|p__Firmicutes|c__Clostridia|o__Clostridiales|f__Lachnospiraceae|g__Coprococcus|s__Coprococcus_catus	0	0	0.15754	0.1127	0	0	0.06021	0.15331	0	0	0.05017	0.00934	0.02313	0.05317	0.18175	0	0	0	0.13246	0	0	0	0	0.01584	0	0.04583	0.3172	0.15569	0.25449	0.29132	0.10483	0.06306	0	0.41396	0.23229	0.17242	0.97246	0.35456	0.41301	0.4632	0.37176	0.41359	0.33718	0.29239	0	0.24801	0.26005	0.0439	0.10571
k__Bacteria|p__Firmicutes|c__Clostridia|o__Clostridiales|f__Lachnospiraceae|g__Coprococcus|s__Coprococcus_catus|t__GCF_000210555	0	0	0.15754	0.1127	0	0	0.06021	0.15331	0	0	0.05017	0.00934	0.02313	0.05317	0.18175	0	0	0	0.13246	0	0	0	0	0.01584	0	0.04583	0.3172	0.15569	0.25449	0.29132	0.10483	0.06306	0	0.41396	0.23229	0.17242	0.97246	0.35456	0.41301	0.4632	0.37176	0.41359	0.33718	0.29239	0	0.24801	0.26005	0.0439	0.10571
k__Bacteria|p__Firmicutes|c__Clostridia|o__Clostridiales|f__Lachnospiraceae|g__Coprococcus|s__Coprococcus_comes	1.32794	0	0.56846	0.5168	0	0.67731	0.59869	0.49697	0	0.62297	0.35383	0.24842	0.21914	0	0.17403	0	0.31816	0	0.97444	0	0.42038	0	0	0	0.4219	0.24294	0.37642	0.08111	0.08331	0.31352	0.11202	0.50253	0	0.03546	0.36294	0	0.75433	0.90927	0.20363	0.46362	0.31167	0.48857	0.15239	0.0703	0	0.04108	0.44661	0.28198	0.64121
k__Bacteria|p__Firmicutes|c__Clostridia|o__Clostridiales|f__Lachnospiraceae|g__Coprococcus|s__Coprococcus_comes|t__GCF_000155875	1.32794	0	0.56846	0.5168	0	0.67731	0.59869	0.49697	0	0.62297	0.35383	0.24842	0.21914	0	0.17403	0	0.31816	0	0.97444	0	0.42038	0	0	0	0.4219	0.24294	0.37642	0.08111	0.08331	0.31352	0.11202	0.50253	0	0.03546	0.36294	0	0.75433	0.90927	0.20363	0.46362	0.31167	0.48857	0.15239	0.0703	0	0.04108	0.44661	0.28198	0.64121
k__Bacteria|p__Firmicutes|c__Clostridia|o__Clostridiales|f__Lachnospiraceae|g__Coprococcus|s__Coprococcus_sp_ART55_1	0	0	0	0	0	0	0	0	0	0	1.46158	0.95171	0	0	0	0	0	0	0	0	0	0	0	0	0	0	0	0	0	0	0.80904	0	0	0	0	0	0	0	0.45578	0	2.96037	0	0	0	0	0	0	0	1.6365
k__Bacteria|p__Firmicutes|c__Clostridia|o__Clostridiales|f__Lachnospiraceae|g__Coprococcus|s__Coprococcus_sp_ART55_1|t__GCF_000210595	0	0	0	0	0	0	0	0	0	0	1.46158	0.95171	0	0	0	0	0	0	0	0	0	0	0	0	0	0	0	0	0	0	0.80904	0	0	0	0	0	0	0	0.45578	0	2.96037	0	0	0	0	0	0	0	1.6365
k__Bacteria|p__Firmicutes|c__Clostridia|o__Clostridiales|f__Lachnospiraceae|g__Dorea|s__Dorea_formicigenerans	0	0	0.46847	0.21993	0	0.72232	0.09109	0.07817	0.17989	0	0.16373	0.09906	0	0.20312	0.09284	0	0.47027	0.15005	0.59451	0.03679	0.35508	0	0.12347	0.05814	0.08397	0.09963	0.20156	0.1968	0.22631	0.20821	0.2662	0.22514	0.11979	0.61913	0.36956	0.89191	0.90102	0.82389	0.8887	0.81526	0.31354	0.52083	0.27433	0.05743	0	0.11968	0.58636	0.0179	0.3286
k__Bacteria|p__Firmicutes|c__Clostridia|o__Clostridiales|f__Lachnospiraceae|g__Dorea|s__Dorea_longicatena	0	1.39414	0.149	0.14075	0	0.13889	0.06139	0.50587	0.08433	0.03066	0.11741	0.05845	0.02416	0.10318	0.03474	0	0.1964	0.12716	1.24762	0	0.05133	0.28663	0.05936	0.04169	0.07492	0.05954	0.13445	0.04821	0.13158	0.15736	0.30976	0.22067	0.05886	0.14843	0.1389	0.41229	0.21799	0.49352	0.36534	0.28203	0.15223	0.428	0.98246	0.17266	0	0.08946	0.36906	0.01341	0.41839
k__Bacteria|p__Firmicutes|c__Clostridia|o__Clostridiales|f__Lachnospiraceae|g__Dorea|s__Dorea_longicatena|t__GCF_000154065	0	1.39414	0.149	0.14075	0	0.13889	0.06139	0.50587	0.08433	0.03066	0.11741	0.05845	0.02416	0.10318	0.03474	0	0.1964	0.12716	1.24762	0	0.05133	0.28663	0.05936	0.04169	0.07492	0.05954	0.13445	0.04821	0.13158	0.15736	0.30976	0.22067	0.05886	0.14843	0.1389	0.41229	0.21799	0.49352	0.36534	0.28203	0.15223	0.428	0.98246	0.17266	0	0.08946	0.36906	0.01341	0.41839
k__Bacteria|p__Firmicutes|c__Clostridia|o__Clostridiales|f__Lachnospiraceae|g__Lachnospiraceae_noname|s__Lachnospiraceae_bacterium_1_1_57FAA	0.04755	0.04213	0.04044	0	0	4.84706	0.58625	0	0	0.03026	0.29822	0.11192	0.01981	0	0.26289	0.49557	0	0.17763	0.02421	0.12763	0	0.05646	0	0	0.59633	0.91584	0.48991	0.05604	0	0.06417	0.60369	0.87559	0.01743	0.98195	0	1.52909	0.35434	0.8986	3.63789	0	0.00935	1.66751	0.08566	0.01099	0	1.06821	0.39037	0.9412	0
k__Bacteria|p__Firmicutes|c__Clostridia|o__Clostridiales|f__Lachnospiraceae|g__Lachnospiraceae_noname|s__Lachnospiraceae_bacterium_1_1_57FAA|t__GCF_000218445	0.04755	0.04213	0.04044	0	0	4.84706	0.58625	0	0	0.03026	0.29822	0.11192	0.01981	0	0.26289	0.49557	0	0.17763	0.02421	0.12763	0	0.05646	0	0	0.59633	0.91584	0.48991	0.05604	0	0.06417	0.60369	0.87559	0.01743	0.98195	0	1.52909	0.35434	0.8986	3.63789	0	0.00935	1.66751	0.08566	0.01099	0	1.06821	0.39037	0.9412	0
k__Bacteria|p__Firmicutes|c__Clostridia|o__Clostridiales|f__Lachnospiraceae|g__Lachnospiraceae_noname|s__Lachnospiraceae_bacterium_1_4_56FAA	0	0.58358	0	0	0	0	0	0	0.03371	0.0291	0	0	0	0	0.01582	0.10684	0	0	0	0	0	0	0.0645	0	0.0274	0.00135	0	0	0	0	0	0	0	0	0	0	0	0	0.00319	0	0	0	0.02457	0	0.23496	0.00529	0	0	0.00677
k__Bacteria|p__Firmicutes|c__Clostridia|o__Clostridiales|f__Lachnospiraceae|g__Lachnospiraceae_noname|s__Lachnospiraceae_bacterium_1_4_56FAA|t__GCF_000218385	0	0.58358	0	0	0	0	0	0	0.03371	0.0291	0	0	0	0	0.01582	0.10684	0	0	0	0	0	0	0.0645	0	0.0274	0.00135	0	0	0	0	0	0	0	0	0	0	0	0	0.00319	0	0	0	0.02457	0	0.23496	0.00529	0	0	0.00677
k__Bacteria|p__Firmicutes|c__Clostridia|o__Clostridiales|f__Lachnospiraceae|g__Lachnospiraceae_noname|s__Lachnospiraceae_bacterium_2_1_46FAA	0	0	0	0	0	0	0	0	0	0	0	0	0	0	0	0	0.46466	0	0	0	0	0.67532	0	0	0.63116	0	0	0	0	0	0	0	0	0	0	0	0	0	0	0	0	0	0	0	0	0	0	0	0
k__Bacteria|p__Firmicutes|c__Clostridia|o__Clostridiales|f__Lachnospiraceae|g__Lachnospiraceae_noname|s__Lachnospiraceae_bacterium_2_1_46FAA|t__GCF_000209385	0	0	0	0	0	0	0	0	0	0	0	0	0	0	0	0	0.46466	0	0	0	0	0.67532	0	0	0.63116	0	0	0	0	0	0	0	0	0	0	0	0	0	0	0	0	0	0	0	0	0	0	0	0
k__Bacteria|p__Firmicutes|c__Clostridia|o__Clostridiales|f__Lachnospiraceae|g__Lachnospiraceae_noname|s__Lachnospiraceae_bacterium_2_1_58FAA	0	0.4013	0.01082	0.05365	0	0.22753	0	0	0.07302	0	0.0146	0	0.12764	0.00606	0.02462	0.00547	0.01657	0	0.00137	0	0	0.13581	0.12305	0	0.46878	0	0	0	0.09299	0	0	0	0.00863	0	0	0.07757	0	0	0.13729	0.00108	0	0	0.02881	0	0.00079	0	0.04633	0	0.05414
k__Bacteria|p__Firmicutes|c__Clostridia|o__Clostridiales|f__Lachnospiraceae|g__Lachnospiraceae_noname|s__Lachnospiraceae_bacterium_2_1_58FAA|t__GCF_000218465	0	0.4013	0.01082	0.05365	0	0.22753	0	0	0.07302	0	0.0146	0	0.12764	0.00606	0.02462	0.00547	0.01657	0	0.00137	0	0	0.13581	0.12305	0	0.46878	0	0	0	0.09299	0	0	0	0.00863	0	0	0.07757	0	0	0.13729	0.00108	0	0	0.02881	0	0.00079	0	0.04633	0	0.05414
k__Bacteria|p__Firmicutes|c__Clostridia|o__Clostridiales|f__Lachnospiraceae|g__Lachnospiraceae_noname|s__Lachnospiraceae_bacterium_3_1_46FAA	0	0	0	0	0.08254	0	0.24983	0.00623	0	0	0.05652	0.00547	0	0.0151	0	0.00217	0.03147	0	0	0	0.02324	0	0.0274	0.02053	0	0.04482	0.06585	0.84864	0	0	0.01681	0.05635	0	0.00071	0	0	0.29948	0.15952	0	0.04087	0	0	0.0037	0.17196	0	0	0.04522	0.00589	0.00974
k__Bacteria|p__Firmicutes|c__Clostridia|o__Clostridiales|f__Lachnospiraceae|g__Lachnospiraceae_noname|s__Lachnospiraceae_bacterium_3_1_46FAA|t__GCF_000209405	0	0	0	0	0.08254	0	0.24983	0.00623	0	0	0.05652	0.00547	0	0.0151	0	0.00217	0.03147	0	0	0	0.02324	0	0.0274	0.02053	0	0.04482	0.06585	0.84864	0	0	0.01681	0.05635	0	0.00071	0	0	0.29948	0.15952	0	0.04087	0	0	0.0037	0.17196	0	0	0.04522	0.00589	0.00974
k__Bacteria|p__Firmicutes|c__Clostridia|o__Clostridiales|f__Lachnospiraceae|g__Lachnospiraceae_noname|s__Lachnospiraceae_bacterium_3_1_57FAA_CT1	0	0.51985	0	0	0	0	0	0	0	0	0	0	0.01172	0	0	0	0	0	0	0.02736	0	0	0	0	0.01676	0	0	0	0	0	0	0	0	0.02004	0	0	0.07915	0	0.00362	0	0	0	0	0	0	0	0	0	0
k__Bacteria|p__Firmicutes|c__Clostridia|o__Clostridiales|f__Lachnospiraceae|g__Lachnospiraceae_noname|s__Lachnospiraceae_bacterium_3_1_57FAA_CT1|t__GCF_000218405	0	0.51985	0	0	0	0	0	0	0	0	0	0	0.01172	0	0	0	0	0	0	0.02736	0	0	0	0	0.01676	0	0	0	0	0	0	0	0	0.02004	0	0	0.07915	0	0.00362	0	0	0	0	0	0	0	0	0	0
k__Bacteria|p__Firmicutes|c__Clostridia|o__Clostridiales|f__Lachnospiraceae|g__Lachnospiraceae_noname|s__Lachnospiraceae_bacterium_4_1_37FAA	0	0.06455	0	0	0.08507	0	0	0	0	0	0	0	0	0	0	0	0	0	0	0	0	0.0409	0.01115	0	0.00066	0	0	0	0	0	0	0	0	0	0	0	0	0	0	0	0	0	0	0	0	0	0	0	0
k__Bacteria|p__Firmicutes|c__Clostridia|o__Clostridiales|f__Lachnospiraceae|g__Lachnospiraceae_noname|s__Lachnospiraceae_bacterium_4_1_37FAA|t__GCF_000191805	0	0.06455	0	0	0.08507	0	0	0	0	0	0	0	0	0	0	0	0	0	0	0	0	0.0409	0.01115	0	0.00066	0	0	0	0	0	0	0	0	0	0	0	0	0	0	0	0	0	0	0	0	0	0	0	0
k__Bacteria|p__Firmicutes|c__Clostridia|o__Clostridiales|f__Lachnospiraceae|g__Lachnospiraceae_noname|s__Lachnospiraceae_bacterium_5_1_57FAA	0	0.13576	0	0	0.18256	0	0	0	0	0	0	0	0	0	0	0.00505	0	0	0	0	0	0	0	0	0	0	0	0	0	0	0	0	0	0.00456	0	0	0.00589	0	0	0.00102	0	0	0.01269	0	0.02388	0	0	0	0
k__Bacteria|p__Firmicutes|c__Clostridia|o__Clostridiales|f__Lachnospiraceae|g__Lachnospiraceae_noname|s__Lachnospiraceae_bacterium_5_1_57FAA|t__GCF_000218425	0	0.13576	0	0	0.18256	0	0	0	0	0	0	0	0	0	0	0.00505	0	0	0	0	0	0	0	0	0	0	0	0	0	0	0	0	0	0.00456	0	0	0.00589	0	0	0.00102	0	0	0.01269	0	0.02388	0	0	0	0
k__Bacteria|p__Firmicutes|c__Clostridia|o__Clostridiales|f__Lachnospiraceae|g__Lachnospiraceae_noname|s__Lachnospiraceae_bacterium_5_1_63FAA	0.4869	1.40573	0.0065	0.18011	0.60551	0.15277	0.09113	0.0066	0.03021	0.0572	0.01945	0.00161	0.17427	0.05267	0.08997	0.10742	0.00627	0.06158	0.11265	0	0.06897	4.10268	0	0	0.04769	0.05009	0.02133	0.04049	0.0413	0.65732	0.04955	0.00836	0.00891	0.06249	0.56633	0.12957	0.18919	1.04256	0.1631	0.06632	0.13118	0.3996	0.28256	0.23937	0.24057	0.0058	0.68421	0.03173	0.17615
k__Bacteria|p__Firmicutes|c__Clostridia|o__Clostridiales|f__Lachnospiraceae|g__Lachnospiraceae_noname|s__Lachnospiraceae_bacterium_5_1_63FAA|t__GCF_000185525	0.4869	1.40573	0.0065	0.18011	0.60551	0.15277	0.09113	0.0066	0.03021	0.0572	0.01945	0.00161	0.17427	0.05267	0.08997	0.10742	0.00627	0.06158	0.11265	0	0.06897	4.10268	0	0	0.04769	0.05009	0.02133	0.04049	0.0413	0.65732	0.04955	0.00836	0.00891	0.06249	0.56633	0.12957	0.18919	1.04256	0.1631	0.06632	0.13118	0.3996	0.28256	0.23937	0.24057	0.0058	0.68421	0.03173	0.17615
k__Bacteria|p__Firmicutes|c__Clostridia|o__Clostridiales|f__Lachnospiraceae|g__Lachnospiraceae_noname|s__Lachnospiraceae_bacterium_6_1_63FAA	0	0	0	0	0.04775	0	0	0	0	0	0	0	0	0	0	0	0	0.03179	0.00216	0.21966	0	0.00193	0	0	0.00074	0	0	0	0	0	0	0	0	0	0	0	0	0	0	0	0	0	0	0	0	0	0	0	0
k__Bacteria|p__Firmicutes|c__Clostridia|o__Clostridiales|f__Lachnospiraceae|g__Lachnospiraceae_noname|s__Lachnospiraceae_bacterium_6_1_63FAA|t__GCF_000209425	0	0	0	0	0.04775	0	0	0	0	0	0	0	0	0	0	0	0	0.03179	0.00216	0.21966	0	0.00193	0	0	0.00074	0	0	0	0	0	0	0	0	0	0	0	0	0	0	0	0	0	0	0	0	0	0	0	0
k__Bacteria|p__Firmicutes|c__Clostridia|o__Clostridiales|f__Lachnospiraceae|g__Lachnospiraceae_noname|s__Lachnospiraceae_bacterium_7_1_58FAA	0.24195	0.01472	0.0082	0	0.0145	0	0.00078	0.01426	0.01633	0.05251	0	0.00357	0.00403	0.01106	0.00698	0.00712	0.09503	0	0	0	0.00153	0.00444	0.0075	0	0.00399	0.00484	0.01494	0.0023	0.06543	0.00756	0	0.0679	0.04795	0.1058	0.00143	0.00494	0.02269	0.00741	0.01934	0.00932	0	0.0458	0.90384	0	0.05907	0.23837	0.01083	0.0006	0
k__Bacteria|p__Firmicutes|c__Clostridia|o__Clostridiales|f__Lachnospiraceae|g__Lachnospiraceae_noname|s__Lachnospiraceae_bacterium_7_1_58FAA|t__GCF_000242155	0.24195	0.01472	0.0082	0	0.0145	0	0.00078	0.01426	0.01633	0.05251	0	0.00357	0.00403	0.01106	0.00698	0.00712	0.09503	0	0	0	0.00153	0.00444	0.0075	0	0.00399	0.00484	0.01494	0.0023	0.06543	0.00756	0	0.0679	0.04795	0.1058	0.00143	0.00494	0.02269	0.00741	0.01934	0.00932	0	0.0458	0.90384	0	0.05907	0.23837	0.01083	0.0006	0
k__Bacteria|p__Firmicutes|c__Clostridia|o__Clostridiales|f__Lachnospiraceae|g__Lachnospiraceae_noname|s__Lachnospiraceae_bacterium_8_1_57FAA	0.06356	0	0.12581	0	0	0.18511	0.35182	0.64805	0.00651	0.15425	0	0	0.14132	0	0	0	0.15009	0	0.01409	0	0.06557	0.1143	0.03091	0	0	0	0.1871	0.12385	0	0.19965	0	0	0.67429	0	0.35224	0	0	0	0	0.09591	0.718	0	0.37862	0.0171	0.08677	0	0	0	0.18963
k__Bacteria|p__Firmicutes|c__Clostridia|o__Clostridiales|f__Lachnospiraceae|g__Lachnospiraceae_noname|s__Lachnospiraceae_bacterium_8_1_57FAA|t__GCF_000185545	0.06356	0	0.12581	0	0	0.18511	0.35182	0.64805	0.00651	0.15425	0	0	0.14132	0	0	0	0.15009	0	0.01409	0	0.06557	0.1143	0.03091	0	0	0	0.1871	0.12385	0	0.19965	0	0	0.67429	0	0.35224	0	0	0	0	0.09591	0.718	0	0.37862	0.0171	0.08677	0	0	0	0.18963
k__Bacteria|p__Firmicutes|c__Clostridia|o__Clostridiales|f__Lachnospiraceae|g__Lachnospiraceae_noname|s__Lachnospiraceae_bacterium_9_1_43BFAA	0	0.00293	0	0	0	0	0	0	0	0	0	0	0	0	0	0.01091	0	0	0	0.01011	0	0.014	0.25522	0	0.01693	0.00466	0	0	0	0	0	0	0	0	0	0	0	0	0	0	0	0	0	0	0.00172	0	0	0	0
k__Bacteria|p__Firmicutes|c__Clostridia|o__Clostridiales|f__Lachnospiraceae|g__Lachnospiraceae_noname|s__Lachnospiraceae_bacterium_9_1_43BFAA|t__GCF_000209445	0	0.00293	0	0	0	0	0	0	0	0	0	0	0	0	0	0.01091	0	0	0	0.01011	0	0.014	0.25522	0	0.01693	0.00466	0	0	0	0	0	0	0	0	0	0	0	0	0	0	0	0	0	0	0.00172	0	0	0	0
k__Bacteria|p__Firmicutes|c__Clostridia|o__Clostridiales|f__Lachnospiraceae|g__Roseburia|s__Roseburia_hominis	0	0	0.24157	0	0	0.05809	0.00037	0.05572	0	0.05779	1.56404	0.16615	0.06785	0.07193	0.06639	0.01107	0.05788	0.04373	0.08996	0	0.19742	0.00773	0	0	0	0.16095	0.00566	9.78747	0.23374	1.27333	0.30055	0.17874	0	2.14862	0.14903	0.14533	0.06918	0.11525	0.21355	0.22617	0.03582	0.15471	0.0428	0.24362	0	2.47614	0.44682	0.00113	0.0422
k__Bacteria|p__Firmicutes|c__Clostridia|o__Clostridiales|f__Lachnospiraceae|g__Roseburia|s__Roseburia_hominis|t__GCF_000225345	0	0	0.24157	0	0	0.05809	0.00037	0.05572	0	0.05779	1.56404	0.16615	0.06785	0.07193	0.06639	0.01107	0.05788	0.04373	0.08996	0	0.19742	0.00773	0	0	0	0.16095	0.00566	9.78747	0.23374	1.27333	0.30055	0.17874	0	2.14862	0.14903	0.14533	0.06918	0.11525	0.21355	0.22617	0.03582	0.15471	0.0428	0.24362	0	2.47614	0.44682	0.00113	0.0422
k__Bacteria|p__Firmicutes|c__Clostridia|o__Clostridiales|f__Lachnospiraceae|g__Roseburia|s__Roseburia_intestinalis	0.20265	0	0.30858	7.6349	0.01572	0.70843	4.61389	0.4509	0.00126	0	0.09347	0.08781	0	0.57932	0.06475	3.69081	0	2.42102	0	0.00116	11.7322	1.23857	0.00316	0	0	0	0.18969	0	0	2.66503	0	0.2002	0.00672	0	0.34635	1.52582	1.00389	0.18587	1.81099	0.06259	0.90693	0	2.01343	1.11378	8.26894	0.13662	0	0.00427	11.6674
k__Bacteria|p__Firmicutes|c__Clostridia|o__Clostridiales|f__Lachnospiraceae|g__Roseburia|s__Roseburia_inulinivorans	0	0	1.00914	9.20557	0	3.88926	4.31136	12.8009	0.20085	3.76442	0.44799	4.89194	0.16144	0.61067	0.38819	10.5915	2.19378	3.33109	3.25997	0.00754	9.24312	1.69878	0	0.61619	0.52825	1.40352	2.33569	4.24687	1.65253	1.84696	1.05174	0.23366	1.99364	0	0.81743	2.40035	0.44752	2.58944	0.20408	0.97186	0.50623	3.03866	3.95325	5.12404	8.20383	0.31831	0.57606	7.18255	0.53546
k__Bacteria|p__Firmicutes|c__Clostridia|o__Clostridiales|f__Lachnospiraceae|g__Roseburia|s__Roseburia_inulinivorans|t__GCF_000174195	0	0	1.00914	9.20557	0	3.88926	4.31136	12.8009	0.20085	3.76442	0.44799	4.89194	0.16144	0.61067	0.38819	10.5915	2.19378	3.33109	3.25997	0.00754	9.24312	1.69878	0	0.61619	0.52825	1.40352	2.33569	4.24687	1.65253	1.84696	1.05174	0.23366	1.99364	0	0.81743	2.40035	0.44752	2.58944	0.20408	0.97186	0.50623	3.03866	3.95325	5.12404	8.20383	0.31831	0.57606	7.18255	0.53546
k__Bacteria|p__Firmicutes|c__Clostridia|o__Clostridiales|f__Lachnospiraceae|g__Stomatobaculum|s__Stomatobaculum_longum	0	0	0	0	0	0.00753	0	0	0	0	0	0	0	0	0	0	0	0	0	0.0018	0	0	0	0	0	0	0	0	0	0	0	0	0	0	0	0.00233	0	0	0	0	0	0	0	0	0	0	0	0	0
k__Bacteria|p__Firmicutes|c__Clostridia|o__Clostridiales|f__Lachnospiraceae|g__Stomatobaculum|s__Stomatobaculum_longum|t__GCF_000242235	0	0	0	0	0	0.00753	0	0	0	0	0	0	0	0	0	0	0	0	0	0.0018	0	0	0	0	0	0	0	0	0	0	0	0	0	0	0	0.00233	0	0	0	0	0	0	0	0	0	0	0	0	0
k__Bacteria|p__Firmicutes|c__Clostridia|o__Clostridiales|f__Peptostreptococcaceae|g__Peptostreptococcaceae_noname|s__Clostridium_bartlettii	0	0.12583	0	0	0	0.00353	0	0	0.05899	0.03406	0.01363	0	0	0	0	0.04174	0.13327	0	0.06857	0.0466	0.10868	0.46072	0	0	0.01549	0	0	0	0.00768	0	0	0	0	0	0	0	0	0	0.12883	0	0.00817	0	0	0	1.17255	0.01064	0	0	0.04255
k__Bacteria|p__Firmicutes|c__Clostridia|o__Clostridiales|f__Peptostreptococcaceae|g__Peptostreptococcaceae_noname|s__Clostridium_bartlettii|t__GCF_000154445	0	0.12583	0	0	0	0.00353	0	0	0.05899	0.03406	0.01363	0	0	0	0	0.04174	0.13327	0	0.06857	0.0466	0.10868	0.46072	0	0	0.01549	0	0	0	0.00768	0	0	0	0	0	0	0	0	0	0.12883	0	0.00817	0	0	0	1.17255	0.01064	0	0	0.04255
k__Bacteria|p__Firmicutes|c__Clostridia|o__Clostridiales|f__Peptostreptococcaceae|g__Peptostreptococcus|s__Peptostreptococcus_stomatis	0	0	0	0	0.0161	0.0025	0	0	0.01375	0	0	0	0	0	0	0	0	0	0	0.00692	0	0	0	0	0	0	0	0	0	0	0	0	0	0	0	0	0	0.00759	0	0	0	0	0	0	0	0	0	0	0.00376
k__Bacteria|p__Firmicutes|c__Clostridia|o__Clostridiales|f__Peptostreptococcaceae|g__Peptostreptococcus|s__Peptostreptococcus_stomatis|t__GCF_000147675	0	0	0	0	0.0161	0.0025	0	0	0.01375	0	0	0	0	0	0	0	0	0	0	0.00692	0	0	0	0	0	0	0	0	0	0	0	0	0	0	0	0	0	0.00759	0	0	0	0	0	0	0	0	0	0	0.00376
k__Bacteria|p__Firmicutes|c__Clostridia|o__Clostridiales|f__Ruminococcaceae|g__Anaerotruncus|s__Anaerotruncus_colihominis	0.04131	0	0.00914	0	0.00402	0	0.00681	0.00178	0.03811	0.05203	0.01199	0	0.00103	0	0	0.02011	0.00934	0	0	0	0.00343	0	0	0	0	0	0	0.00504	0	0.0086	0	0.03516	0	0.00662	0.06703	0	0	0	0.00932	0.00219	0	0	0.02148	0	0	0.00575	0.0237	0	0
k__Bacteria|p__Firmicutes|c__Clostridia|o__Clostridiales|f__Ruminococcaceae|g__Anaerotruncus|s__Anaerotruncus_colihominis|t__GCF_000154565	0.04131	0	0.00914	0	0.00402	0	0.00681	0.00178	0.03811	0.05203	0.01199	0	0.00103	0	0	0.02011	0.00934	0	0	0	0.00343	0	0	0	0	0	0	0.00504	0	0.0086	0	0.03516	0	0.00662	0.06703	0	0	0	0.00932	0.00219	0	0	0.02148	0	0	0.00575	0.0237	0	0
k__Bacteria|p__Firmicutes|c__Clostridia|o__Clostridiales|f__Ruminococcaceae|g__Faecalibacterium|s__Faecalibacterium_prausnitzii	11.9205	8.64468	7.55752	6.40967	0.10868	18.1187	19.1944	18.8218	12.7571	16.8242	12.5343	4.64214	1.90998	11.4961	13.6636	8.92106	11.645	13.3802	12.3954	0.03638	11.2011	14.263	0.04876	0.26424	1.83754	6.23277	15.5729	13.6357	5.29451	11.3784	11.1527	12.025	6.22979	15.0872	15.8173	10.5734	13.1201	15.7638	16.3354	12.9838	14.7561	21.3225	9.21665	13.2855	9.19797	5.78817	6.10896	14.6455	28.5725
k__Bacteria|p__Firmicutes|c__Clostridia|o__Clostridiales|f__Ruminococcaceae|g__Faecalibacterium|s__Faecalibacterium_prausnitzii|t__GCF_000166035	0	0	0	0	0	0	3.09669	4.10643	0	0	0	0	0	0	0	0	0	0	0	0	0	0	0	0	0	0	0	0	0	0	0	0	0	4.47638	0	1.11125	0	0	0	0	0	0	0	0	0	0	0	0	0
k__Bacteria|p__Firmicutes|c__Clostridia|o__Clostridiales|f__Ruminococcaceae|g__Ruminococcaceae_noname|s__Ruminococcaceae_bacterium_D16	0	0	0.10637	0	0	0	0.06594	0.00274	0.77487	0	0.00047	0	0	0	0	0	0	0.00289	0	0	0	0	0	0	0	0.09183	0	0	0	0	0	0.0252	0	0.03293	0	0.00479	0	0	0	0	0	0	0	0	0	0	0	0	0
k__Bacteria|p__Firmicutes|c__Clostridia|o__Clostridiales|f__Ruminococcaceae|g__Ruminococcaceae_noname|s__Ruminococcaceae_bacterium_D16|t__GCF_000177015	0	0	0.10637	0	0	0	0.06594	0.00274	0.77487	0	0.00047	0	0	0	0	0	0	0.00289	0	0	0	0	0	0	0	0.09183	0	0	0	0	0	0.0252	0	0.03293	0	0.00479	0	0	0	0	0	0	0	0	0	0	0	0	0
k__Bacteria|p__Firmicutes|c__Clostridia|o__Clostridiales|f__Ruminococcaceae|g__Ruminococcus|s__Ruminococcus_bromii	0	0	0	0.00846	0	0	1.55845	4.17741	0.75472	0	0.93088	0	0	0	2.60351	2.6454	0.44382	2.34402	0	0	0	0	0	0	0.57766	0.00061	0	1.11403	1.63063	0	0	0	1.25421	0	0	1.10896	3.27904	0	0.00427	0.92093	0	0	0	3.09467	0	0	0	3.75524	0
k__Bacteria|p__Firmicutes|c__Clostridia|o__Clostridiales|f__Ruminococcaceae|g__Ruminococcus|s__Ruminococcus_bromii|t__GCF_000209875	0	0	0	0.00846	0	0	1.55845	4.17741	0.75472	0	0.93088	0	0	0	2.60351	2.6454	0.44382	2.34402	0	0	0	0	0	0	0.57766	0.00061	0	1.11403	1.63063	0	0	0	1.25421	0	0	1.10896	3.27904	0	0.00427	0.92093	0	0	0	3.09467	0	0	0	3.75524	0
k__Bacteria|p__Firmicutes|c__Clostridia|o__Clostridiales|f__Ruminococcaceae|g__Ruminococcus|s__Ruminococcus_callidus	0	0	0	0	0	0	0	0	0.53217	0	0.87056	0.49405	0.03909	0.46034	0.01394	0.20967	0	0	0	0	0.07186	0	0	0	0	0	0.04049	0.61273	0	0	0.02562	0	0	0.98749	0	0.00441	0	0.28997	0.09386	0.23588	0.64509	0.12703	0	0	0	0.02886	0	0.0519	0.00111
k__Bacteria|p__Firmicutes|c__Clostridia|o__Clostridiales|f__Ruminococcaceae|g__Ruminococcus|s__Ruminococcus_callidus|t__GCF_000468015	0	0	0	0	0	0	0	0	0.53217	0	0.87056	0.49405	0.03909	0.46034	0.01394	0.20967	0	0	0	0	0.07186	0	0	0	0	0	0.04049	0.61273	0	0	0.02562	0	0	0.98749	0	0.00441	0	0.28997	0.09386	0.23588	0.64509	0.12703	0	0	0	0.02886	0	0.0519	0.00111
k__Bacteria|p__Firmicutes|c__Clostridia|o__Clostridiales|f__Ruminococcaceae|g__Ruminococcus|s__Ruminococcus_lactaris	0	0	0	0	0	0.54187	0	0.41586	0	0	0.18301	0	0	0	0	0	0	0	0.23458	0	1.62461	0.00673	0.88752	0	0	0.24976	0.2341	0	0	0	0.31376	0.00678	0	0	0.17152	0	0	1.9547	1.91086	1.34309	0.79811	1.44467	0.81908	0.32198	0	0	1.57629	0	0
k__Bacteria|p__Firmicutes|c__Clostridia|o__Clostridiales|f__Ruminococcaceae|g__Ruminococcus|s__Ruminococcus_sp_5_1_39BFAA	0	0	0.46264	0.71951	0	1.18223	0.73131	1.06236	0	1.05355	0.51849	0	0	1.38835	0	1.60338	0	0	0.47269	0	1.57055	2.3463	0	0	0	1.08958	0.54419	0	0	0	0	0.44195	0	0	1.07213	0.74253	3.36556	1.96218	0.63138	1.29304	0.68274	1.10793	1.7432	0.23156	0	0	1.74183	0.42827	0.70282
k__Bacteria|p__Firmicutes|c__Clostridia|o__Clostridiales|f__Ruminococcaceae|g__Ruminococcus|s__Ruminococcus_sp_5_1_39BFAA|t__GCF_000159975	0	0	0.46264	0.71951	0	1.18223	0.73131	1.06236	0	1.05355	0.51849	0	0	1.38835	0	1.60338	0	0	0.47269	0	1.57055	2.3463	0	0	0	1.08958	0.54419	0	0	0	0	0.44195	0	0	1.07213	0.74253	3.36556	1.96218	0.63138	1.29304	0.68274	1.10793	1.7432	0.23156	0	0	1.74183	0.42827	0.70282
k__Bacteria|p__Firmicutes|c__Erysipelotrichia|o__Erysipelotrichales|f__Erysipelotrichaceae|g__Erysipelotrichaceae_noname|s__Clostridium_innocuum	0	0.03211	0	0	0.08487	0	0	0	0	0	0	0	0	0	0	0	0	0	0	0	0	0	0	0	0	0	0	0	0	0	0	0	0	0.01722	0	0	0	0.00544	0	0	0	0	0	0	0.03546	0	0	0	0
k__Bacteria|p__Firmicutes|c__Erysipelotrichia|o__Erysipelotrichales|f__Erysipelotrichaceae|g__Erysipelotrichaceae_noname|s__Clostridium_innocuum|t__GCF_000371425	0	0.03211	0	0	0.08487	0	0	0	0	0	0	0	0	0	0	0	0	0	0	0	0	0	0	0	0	0	0	0	0	0	0	0	0	0.01722	0	0	0	0.00544	0	0	0	0	0	0	0.03546	0	0	0	0
k__Bacteria|p__Firmicutes|c__Erysipelotrichia|o__Erysipelotrichales|f__Erysipelotrichaceae|g__Erysipelotrichaceae_noname|s__Clostridium_ramosum	0.00105	0.25862	0	0	0	0	0	0	0.01056	0	0	0	0	0	0	0	0.02697	0	0.0028	0.00244	0	0	0.24435	0	0	0	0	0	0	0	0	0	0.00285	0.08084	0	0	0	0	0	0	0	0	0	0	0.01314	0	0	0	0
k__Bacteria|p__Firmicutes|c__Erysipelotrichia|o__Erysipelotrichales|f__Erysipelotrichaceae|g__Erysipelotrichaceae_noname|s__Clostridium_ramosum|t__GCF_000154485	0.00105	0.25862	0	0	0	0	0	0	0.01056	0	0	0	0	0	0	0	0.02697	0	0.0028	0.00244	0	0	0.24435	0	0	0	0	0	0	0	0	0	0.00285	0.08084	0	0	0	0	0	0	0	0	0	0	0.01314	0	0	0	0
k__Bacteria|p__Firmicutes|c__Erysipelotrichia|o__Erysipelotrichales|f__Erysipelotrichaceae|g__Erysipelotrichaceae_noname|s__Erysipelotrichaceae_bacterium_21_3	0	0	0	0	0.1955	0	0	0	0	0	0	0	0	0	0	0	0	0	0	0.00176	0	0	0	0	0	0	0	0	0	0	0	0	0	0	0	0	0.00061	0	0.00056	0.00249	0	0	0	0	0	0	0	0	0
k__Bacteria|p__Firmicutes|c__Erysipelotrichia|o__Erysipelotrichales|f__Erysipelotrichaceae|g__Erysipelotrichaceae_noname|s__Erysipelotrichaceae_bacterium_21_3|t__GCF_000242195	0	0	0	0	0.1955	0	0	0	0	0	0	0	0	0	0	0	0	0	0	0.00176	0	0	0	0	0	0	0	0	0	0	0	0	0	0	0	0	0.00061	0	0.00056	0.00249	0	0	0	0	0	0	0	0	0
k__Bacteria|p__Firmicutes|c__Erysipelotrichia|o__Erysipelotrichales|f__Erysipelotrichaceae|g__Erysipelotrichaceae_noname|s__Erysipelotrichaceae_bacterium_2_2_44A	0	0.03565	0	0	0	0	0	0	0	0	0	0	0	0	0	0	0	0	0	0	0	0	0	0	0	0	0	0	0	0	0	0	0	0.00554	0	0	0.00675	0.00091	0.0025	0	0	0	0	0	0.014	0	0	0	0
k__Bacteria|p__Firmicutes|c__Erysipelotrichia|o__Erysipelotrichales|f__Erysipelotrichaceae|g__Erysipelotrichaceae_noname|s__Erysipelotrichaceae_bacterium_2_2_44A|t__GCF_000225685	0	0.03565	0	0	0	0	0	0	0	0	0	0	0	0	0	0	0	0	0	0	0	0	0	0	0	0	0	0	0	0	0	0	0	0.00554	0	0	0.00675	0.00091	0.0025	0	0	0	0	0	0.014	0	0	0	0
k__Bacteria|p__Firmicutes|c__Erysipelotrichia|o__Erysipelotrichales|f__Erysipelotrichaceae|g__Erysipelotrichaceae_noname|s__Erysipelotrichaceae_bacterium_3_1_53	0.00682	0	0	0	0	0	0	0	0.00337	0	0	0	0	0	0	0.01807	0	0	0	0	0	0	0	0	0	0	0	0	0	0	0	0	0	0	0	0	0	0	0	0	0	0	0.01269	0	0	0	0.0142	0	0
k__Bacteria|p__Firmicutes|c__Erysipelotrichia|o__Erysipelotrichales|f__Erysipelotrichaceae|g__Erysipelotrichaceae_noname|s__Erysipelotrichaceae_bacterium_3_1_53|t__GCF_000165065	0.00682	0	0	0	0	0	0	0	0.00337	0	0	0	0	0	0	0.01807	0	0	0	0	0	0	0	0	0	0	0	0	0	0	0	0	0	0	0	0	0	0	0	0	0	0	0.01269	0	0	0	0.0142	0	0
k__Bacteria|p__Firmicutes|c__Erysipelotrichia|o__Erysipelotrichales|f__Erysipelotrichaceae|g__Erysipelotrichaceae_noname|s__Erysipelotrichaceae_bacterium_5_2_54FAA	0	0	0	0	0.02048	0	0	0	0	0	0	0	0	0	0	0	0.00416	0	0	0	0	0	0	0	0	0	0	0	0	0	0	0	0	0	0	0	0.00599	0	0	0	0	0	0	0	0	0	0	0	0
k__Bacteria|p__Firmicutes|c__Erysipelotrichia|o__Erysipelotrichales|f__Erysipelotrichaceae|g__Erysipelotrichaceae_noname|s__Erysipelotrichaceae_bacterium_5_2_54FAA|t__GCF_000163515	0	0	0	0	0.02048	0	0	0	0	0	0	0	0	0	0	0	0.00416	0	0	0	0	0	0	0	0	0	0	0	0	0	0	0	0	0	0	0	0.00599	0	0	0	0	0	0	0	0	0	0	0	0
k__Bacteria|p__Firmicutes|c__Erysipelotrichia|o__Erysipelotrichales|f__Erysipelotrichaceae|g__Erysipelotrichaceae_noname|s__Erysipelotrichaceae_bacterium_6_1_45	0	0.04967	0	0	0.21598	0	0	0	0	0	0	0	0	0	0	0	0	0	0	0	0	0	0	0	0	0	0	0	0	0.00208	0	0	0	0	0	0	0	0	0.00595	0	0	0	0	0	0.00103	0	0	0	0
k__Bacteria|p__Firmicutes|c__Erysipelotrichia|o__Erysipelotrichales|f__Erysipelotrichaceae|g__Erysipelotrichaceae_noname|s__Erysipelotrichaceae_bacterium_6_1_45|t__GCF_000242175	0	0.04967	0	0	0.21598	0	0	0	0	0	0	0	0	0	0	0	0	0	0	0	0	0	0	0	0	0	0	0	0	0.00208	0	0	0	0	0	0	0	0	0.00595	0	0	0	0	0	0.00103	0	0	0	0
k__Bacteria|p__Firmicutes|c__Erysipelotrichia|o__Erysipelotrichales|f__Erysipelotrichaceae|g__Erysipelotrichaceae_noname|s__Eubacterium_biforme	0	0	1.17979	0	0	0	0	0.22286	0	0	0	0	0	0	0	0	0	0	0	0	0	0	0	0	0	0	0	0	0	0	0	0	0	0	0	0	0	0	0	0	2.70627	0	0	0	0	0	0	0	0
k__Bacteria|p__Firmicutes|c__Erysipelotrichia|o__Erysipelotrichales|f__Erysipelotrichaceae|g__Erysipelotrichaceae_noname|s__Eubacterium_biforme|t__GCF_000156655	0	0	1.17979	0	0	0	0	0.22286	0	0	0	0	0	0	0	0	0	0	0	0	0	0	0	0	0	0	0	0	0	0	0	0	0	0	0	0	0	0	0	0	2.70627	0	0	0	0	0	0	0	0
k__Bacteria|p__Firmicutes|c__Erysipelotrichia|o__Erysipelotrichales|f__Erysipelotrichaceae|g__Erysipelotrichaceae_noname|s__Eubacterium_dolichum	0	0	0	0	0	0	0	0	0	0	0	0	0	0	0	0	0.17746	0.02797	0.12191	0	0.00436	0.03361	0	0	0.03281	0	0	0	0	0	0	0	0	0	0	0	0	0	0	0	0	0	0	0	0.00822	0	0	0	0
k__Bacteria|p__Firmicutes|c__Erysipelotrichia|o__Erysipelotrichales|f__Erysipelotrichaceae|g__Erysipelotrichaceae_noname|s__Eubacterium_dolichum|t__GCF_000154285	0	0	0	0	0	0	0	0	0	0	0	0	0	0	0	0	0.17746	0.02797	0.12191	0	0.00436	0.03361	0	0	0.03281	0	0	0	0	0	0	0	0	0	0	0	0	0	0	0	0	0	0	0	0.00822	0	0	0	0
k__Bacteria|p__Firmicutes|c__Erysipelotrichia|o__Erysipelotrichales|f__Erysipelotrichaceae|g__Holdemania|s__Holdemania_filiformis	0	0	0	0.00453	0	0	0.02951	0.03722	0	0	0	0	0.01961	0.06542	0	0.21142	0	0	0.05944	0	0	0	0	0	0	0	0.04234	0	0.05147	0.09754	0.0139	0.04452	0	0	0.00065	0.02684	0	0.00404	0.0464	0.01661	0.01152	0.03071	0	0.0165	0	0.02216	0	0.08196	0.00391
k__Bacteria|p__Firmicutes|c__Erysipelotrichia|o__Erysipelotrichales|f__Erysipelotrichaceae|g__Holdemania|s__Holdemania_filiformis|t__GCF_000157995	0	0	0	0.00453	0	0	0.02951	0.03722	0	0	0	0	0.01961	0.06542	0	0.21142	0	0	0.05944	0	0	0	0	0	0	0	0.04234	0	0.05147	0.09754	0.0139	0.04452	0	0	0.00065	0.02684	0	0.00404	0.0464	0.01661	0.01152	0.03071	0	0.0165	0	0.02216	0	0.08196	0.00391
k__Bacteria|p__Firmicutes|c__Erysipelotrichia|o__Erysipelotrichales|f__Erysipelotrichaceae|g__Solobacterium|s__Solobacterium_moorei	0	0.03243	0	0	0	0.00126	0	0	0	0	0	0	0	0	0	0	0	0	0	0.00331	0.00119	0.02732	0	0	0	0	0	0	0	0	0	0	0	0	0	0	0	0	0	0	0	0	0	0	0.00075	0	0	0	0.02435
k__Bacteria|p__Firmicutes|c__Erysipelotrichia|o__Erysipelotrichales|f__Erysipelotrichaceae|g__Solobacterium|s__Solobacterium_moorei|t__GCF_000186945	0	0.03243	0	0	0	0.00126	0	0	0	0	0	0	0	0	0	0	0	0	0	0.00331	0.00119	0.02732	0	0	0	0	0	0	0	0	0	0	0	0	0	0	0	0	0	0	0	0	0	0	0.00075	0	0	0	0.02435
k__Bacteria|p__Firmicutes|c__Negativicutes|o__Selenomonadales|f__Acidaminococcaceae|g__Acidaminococcus|s__Acidaminococcus_intestini	0	0	0	0	0	0	0	0	0	0	0	0	0	0	0	0	0	0	0	0	0	0	0	0	0	0	0	0	0	0	0	0	0	0	0	0.00032	0	0	0	0.00049	0	0	0	0	0	0	0	0	0.01116
k__Bacteria|p__Firmicutes|c__Negativicutes|o__Selenomonadales|f__Acidaminococcaceae|g__Acidaminococcus|s__Acidaminococcus_intestini|t__GCF_000230275	0	0	0	0	0	0	0	0	0	0	0	0	0	0	0	0	0	0	0	0	0	0	0	0	0	0	0	0	0	0	0	0	0	0	0	0.00032	0	0	0	0.00049	0	0	0	0	0	0	0	0	0.01116
k__Bacteria|p__Firmicutes|c__Negativicutes|o__Selenomonadales|f__Veillonellaceae|g__Dialister|s__Dialister_invisus	0	0.16402	0	0	4.23234	0	0	0	0.00037	0	0.33312	0	0	0	0	0	0	0	0	0	0.00397	0.07681	0	0.10621	1.64195	2.0691	0	0	0	0	0.14487	0	0	0.05601	0	0.00432	0	0	0	0	0	1.93633	0	0	0	0	0	3.93068	0
k__Bacteria|p__Firmicutes|c__Negativicutes|o__Selenomonadales|f__Veillonellaceae|g__Dialister|s__Dialister_invisus|t__GCF_000160055	0	0.16402	0	0	4.23234	0	0	0	0.00037	0	0.33312	0	0	0	0	0	0	0	0	0	0.00397	0.07681	0	0.10621	1.64195	2.0691	0	0	0	0	0.14487	0	0	0.05601	0	0.00432	0	0	0	0	0	1.93633	0	0	0	0	0	3.93068	0
k__Bacteria|p__Firmicutes|c__Negativicutes|o__Selenomonadales|f__Veillonellaceae|g__Megamonas|s__Megamonas_funiformis	0	0	0.15329	0	0	0.00032	0	1.48781	0	0	0.07235	0.95726	0	0	0.00417	0	0	0	0	3.44085	0	0	0	0	0	0	6.77028	0	0	0	1.99383	0.00079	0	2.67558	3.58986	0	0	0.45832	0	1.13349	0.06974	0	0	0	0	0	0	0.36939	0
k__Bacteria|p__Firmicutes|c__Negativicutes|o__Selenomonadales|f__Veillonellaceae|g__Megamonas|s__Megamonas_funiformis|t__GCF_000245775	0	0	0.15329	0	0	0.00032	0	1.48781	0	0	0.07235	0.95726	0	0	0.00417	0	0	0	0	3.44085	0	0	0	0	0	0	6.77028	0	0	0	1.99383	0.00079	0	2.67558	3.58986	0	0	0.45832	0	1.13349	0.06974	0	0	0	0	0	0	0.36939	0
k__Bacteria|p__Firmicutes|c__Negativicutes|o__Selenomonadales|f__Veillonellaceae|g__Megamonas|s__Megamonas_hypermegale	0	0	0.89224	0	0	0.02633	0	3.25494	0	0	0.40732	0.04447	0	0	0.00268	0	0.08885	0	0	0.01937	0	0	0	0	0	0	0.17909	0	0	0	0.24846	0	0	0.00156	0.00405	0	0	1.52691	0	0.09932	0.54424	0	0	0	0.38307	0	0	0.05025	0
k__Bacteria|p__Firmicutes|c__Negativicutes|o__Selenomonadales|f__Veillonellaceae|g__Megamonas|s__Megamonas_hypermegale|t__GCF_000209975	0	0	0.89224	0	0	0.02633	0	3.25494	0	0	0.40732	0.04447	0	0	0.00268	0	0.08885	0	0	0.01937	0	0	0	0	0	0	0.17909	0	0	0	0.24846	0	0	0.00156	0.00405	0	0	1.52691	0	0.09932	0.54424	0	0	0	0.38307	0	0	0.05025	0
k__Bacteria|p__Firmicutes|c__Negativicutes|o__Selenomonadales|f__Veillonellaceae|g__Megamonas|s__Megamonas_rupellensis	0	0	0.0078	0	0	3.30998	0	0.05755	0	0	0.01214	0.00062	0	0	0.0077	0	0.03986	0	0	0.32453	0	0.00515	0	0	0	0	0	0	0	0	0.02091	0.76947	0	0	0.01102	0	0	0	0	0.03795	0.04566	0	0	0	1.10693	0	0	1.26174	0
k__Bacteria|p__Firmicutes|c__Negativicutes|o__Selenomonadales|f__Veillonellaceae|g__Megamonas|s__Megamonas_rupellensis|t__GCF_000378365	0	0	0.0078	0	0	3.30998	0	0.05755	0	0	0.01214	0.00062	0	0	0.0077	0	0.03986	0	0	0.32453	0	0.00515	0	0	0	0	0	0	0	0	0.02091	0.76947	0	0	0.01102	0	0	0	0	0.03795	0.04566	0	0	0	1.10693	0	0	1.26174	0
k__Bacteria|p__Firmicutes|c__Negativicutes|o__Selenomonadales|f__Veillonellaceae|g__Megasphaera|s__Megasphaera_micronuciformis	0	0	0	0	0	0.01805	0	0	0	0.06048	0	0	0	0	0	0	0	0	0	0	0	0	0	0	0	0	0	0	0	0	0	0	0	0	0	0.00915	0	0	0	0	0	0	0	0	0	0	0	0	0
k__Bacteria|p__Firmicutes|c__Negativicutes|o__Selenomonadales|f__Veillonellaceae|g__Megasphaera|s__Megasphaera_micronuciformis|t__GCF_000165735	0	0	0	0	0	0.01805	0	0	0	0.06048	0	0	0	0	0	0	0	0	0	0	0	0	0	0	0	0	0	0	0	0	0	0	0	0	0	0.00915	0	0	0	0	0	0	0	0	0	0	0	0	0
k__Bacteria|p__Firmicutes|c__Negativicutes|o__Selenomonadales|f__Veillonellaceae|g__Veillonella|s__Veillonella_atypica	0	0.04337	0.02395	0.00823	0	0.14229	0	0	0	0.57709	0.00638	0	0	0	0	0	0	0	0.01633	0.02013	0.01302	0.03299	0	0	0	0	0	0.00061	0	0.03087	0	0	0	0	0	0.09424	0.00321	0.01687	0	0	0.00193	0	0	0.00728	0	0	0	0	0.1597
k__Bacteria|p__Firmicutes|c__Negativicutes|o__Selenomonadales|f__Veillonellaceae|g__Veillonella|s__Veillonella_dispar	0	0.06051	0.01177	0.004	0	0.17992	0.00179	0	0	0.03592	0.01912	0	0	0	0	0	0	0	0.00208	0.01794	0.00159	0.04518	0	0	0	0	0	0	0	0.04662	0	0	0	0	0	0.12504	0.0012	0.01077	0	0	0	0	0	0.02904	0	0	0	0	0.05227
k__Bacteria|p__Firmicutes|c__Negativicutes|o__Selenomonadales|f__Veillonellaceae|g__Veillonella|s__Veillonella_dispar|t__GCF_000160015	0	0.06051	0.01177	0.004	0	0.17992	0.00179	0	0	0.03592	0.01912	0	0	0	0	0	0	0	0.00208	0.01794	0.00159	0.04518	0	0	0	0	0	0	0	0.04662	0	0	0	0	0	0.12504	0.0012	0.01077	0	0	0	0	0	0.02904	0	0	0	0	0.05227
k__Bacteria|p__Firmicutes|c__Negativicutes|o__Selenomonadales|f__Veillonellaceae|g__Veillonella|s__Veillonella_parvula	0	0.87614	0.04236	0.02248	0.00066	0.30337	0.03216	0.01391	0.04552	0.17055	0.03179	0	0	0.02596	0	0.00161	0.02179	0	0.04321	0.06894	0.05451	0.13079	0.00077	0	0	0.17813	0	0	0	0.06342	0.01654	0	0	0	0	0.01148	0.00768	0.03678	0.01777	0.02363	0	0.01243	0	0.01281	0	0	0	0.00178	0.84331
k__Bacteria|p__Fusobacteria|c__Fusobacteriia|o__Fusobacteriales|f__Fusobacteriaceae|g__Fusobacterium|s__Fusobacterium_mortiferum	0	0	0	0.485	0.03432	1.81183	0	0	0	0.06304	0	0	0	0	0	0	0.20068	0	0	0	0	0	0	0	0	1.58618	0	0	0	0	0	0	0	0	0	0	0	0	0	0	0	0	0.19187	0	0	0	0	0	0
k__Bacteria|p__Fusobacteria|c__Fusobacteriia|o__Fusobacteriales|f__Fusobacteriaceae|g__Fusobacterium|s__Fusobacterium_mortiferum|t__GCF_000158195	0	0	0	0.485	0.03432	1.81183	0	0	0	0.06304	0	0	0	0	0	0	0.20068	0	0	0	0	0	0	0	0	1.58618	0	0	0	0	0	0	0	0	0	0	0	0	0	0	0	0	0.19187	0	0	0	0	0	0
k__Bacteria|p__Fusobacteria|c__Fusobacteriia|o__Fusobacteriales|f__Fusobacteriaceae|g__Fusobacterium|s__Fusobacterium_ulcerans	0	0.00543	0	0	0	0	0	0	0	0	0	0	0.00392	0	0	0	0	0	0	0.34989	0	0.01378	0.00187	0	0.95573	0	0	0	0	0	0	0	0	0	0	0	0	0	0	0	0	0	0	0	0	0	0	0	0
k__Bacteria|p__Fusobacteria|c__Fusobacteriia|o__Fusobacteriales|f__Fusobacteriaceae|g__Fusobacterium|s__Fusobacterium_varium	0.02238	0	0	0	0	0	0	0	0	0	0	0	0	0	0	0	0	0	0	0	0	0.03408	2.27988	0	0	0	0	0	0	0	0	0	0.04707	0	0	0	0	0	0	0	0	0	0	0	0.47364	0	0	0	0
k__Bacteria|p__Fusobacteria|c__Fusobacteriia|o__Fusobacteriales|f__Fusobacteriaceae|g__Fusobacterium|s__Fusobacterium_varium|t__GCF_000159915	0.02238	0	0	0	0	0	0	0	0	0	0	0	0	0	0	0	0	0	0	0	0	0.03408	2.27988	0	0	0	0	0	0	0	0	0	0.04707	0	0	0	0	0	0	0	0	0	0	0	0.47364	0	0	0	0
k__Bacteria|p__Proteobacteria|c__Betaproteobacteria|o__Burkholderiales|f__Burkholderiaceae|g__Limnobacter|s__Limnobacter_sp_MED105	0	0	0	0	0	0	0	0	0	0	0	0	0	0	0	0	0	0	0	0	0	0	0	0	0	0	0	0	0	0.35581	0	0	0	0	0	0	0	0	0	0	0	0	0	0.21284	0	0	0	0.35841	1.32507
k__Bacteria|p__Proteobacteria|c__Betaproteobacteria|o__Burkholderiales|f__Burkholderiaceae|g__Limnobacter|s__Limnobacter_sp_MED105|t__GCF_000170915	0	0	0	0	0	0	0	0	0	0	0	0	0	0	0	0	0	0	0	0	0	0	0	0	0	0	0	0	0	0.35581	0	0	0	0	0	0	0	0	0	0	0	0	0	0.21284	0	0	0	0.35841	1.32507
k__Bacteria|p__Proteobacteria|c__Betaproteobacteria|o__Burkholderiales|f__Burkholderiales_noname|g__Burkholderiales_noname|s__Burkholderiales_bacterium_1_1_47	0.36524	1.11042	0.00569	0.18757	0	0	0.58426	0.02938	0.00842	0.19108	0.00431	0	0	0.67718	0.03465	0.44348	0	0.24325	1.00852	0	1.00987	0	0.23009	0.13311	0.82547	0	0.41151	0.20515	0	0.37652	0.15594	0	0.68096	0.01718	0.11264	0.1282	0.41165	0.01016	0.03033	0.12024	0.06563	0	0	0	0	0	0.22605	1.20082	0.14382
k__Bacteria|p__Proteobacteria|c__Betaproteobacteria|o__Burkholderiales|f__Burkholderiales_noname|g__Burkholderiales_noname|s__Burkholderiales_bacterium_1_1_47|t__GCF_000144975	0.36524	1.11042	0.00569	0.18757	0	0	0.58426	0.02938	0.00842	0.19108	0.00431	0	0	0.67718	0.03465	0.44348	0	0.24325	1.00852	0	1.00987	0	0.23009	0.13311	0.82547	0	0.41151	0.20515	0	0.37652	0.15594	0	0.68096	0.01718	0.11264	0.1282	0.41165	0.01016	0.03033	0.12024	0.06563	0	0	0	0	0	0.22605	1.20082	0.14382
k__Bacteria|p__Proteobacteria|c__Betaproteobacteria|o__Burkholderiales|f__Oxalobacteraceae|g__Oxalobacter|s__Oxalobacter_formigenes	0	0	0	0	0	0	0	0	0	0	0	0	0	0.01345	0.00347	0	0	0	0	0	0	0	0	0	0	0	0	0	0.02191	0.25336	0	0.03109	0.04534	0	0	0	0.01018	0	0.03731	0	0	0	0.04996	0	0	0.08569	0	0	0
k__Bacteria|p__Proteobacteria|c__Betaproteobacteria|o__Burkholderiales|f__Sutterellaceae|g__Parasutterella|s__Parasutterella_excrementihominis	0.4711	0.50444	0.00682	0.38282	0	0	0.75998	0.03608	0.2395	0.32971	0.0218	0	0	0.48832	0.03607	0.35951	0	0.16328	0.00152	0	0.75855	0	0.27208	0.37613	0.04776	0	0.27884	0.24097	0	1.57205	0.18631	0	0.48361	0.12161	0.25517	0.07214	0.68104	0.01836	0.0296	0.43426	0.18507	0	0	0	0	0	0.08591	0.32154	0.01638
k__Bacteria|p__Proteobacteria|c__Betaproteobacteria|o__Burkholderiales|f__Sutterellaceae|g__Parasutterella|s__Parasutterella_excrementihominis|t__GCF_000205025	0.4711	0.50444	0.00682	0.38282	0	0	0.75998	0.03608	0.2395	0.32971	0.0218	0	0	0.48832	0.03607	0.35951	0	0.16328	0.00152	0	0.75855	0	0.27208	0.37613	0.04776	0	0.27884	0.24097	0	1.57205	0.18631	0	0.48361	0.12161	0.25517	0.07214	0.68104	0.01836	0.0296	0.43426	0.18507	0	0	0	0	0	0.08591	0.32154	0.01638
k__Bacteria|p__Proteobacteria|c__Betaproteobacteria|o__Burkholderiales|f__Sutterellaceae|g__Sutterella|s__Sutterella_wadsworthensis	0	0	4.22345	0	0	0	0	0	0	0	0	0	0	0	0	0	0	0	0	1.02619	0	0	0	0	0	0	0	0	0	0	0	0	0	0	0	0	0	0	0	0	0	6.09762	2.75523	2.77105	0	0	0	0	0
k__Bacteria|p__Proteobacteria|c__Deltaproteobacteria|o__Desulfovibrionales|f__Desulfovibrionaceae|g__Bilophila|s__Bilophila_wadsworthia	0.00601	0	0.01304	0.00383	0.11569	0	0	0.04025	0.15173	0	0	0.08034	0	0.05477	0.01255	0	0	0.00115	0	0.00432	0.05137	0	0	0	0.16512	0.14398	0.03909	0.03934	0.13478	0.13892	0.01935	0.07889	0.12648	0.03148	0	0.02451	0.14328	0.02203	0.07261	0.11666	0	0.02549	0.08739	0.05853	0.01448	0.00213	0.05608	0	0.0076
k__Bacteria|p__Proteobacteria|c__Deltaproteobacteria|o__Desulfovibrionales|f__Desulfovibrionaceae|g__Bilophila|s__Bilophila_wadsworthia|t__GCF_000185705	0.00601	0	0.01304	0.00383	0.11569	0	0	0.04025	0.15173	0	0	0.08034	0	0.05477	0.01255	0	0	0.00115	0	0.00432	0.05137	0	0	0	0.16512	0.14398	0.03909	0.03934	0.13478	0.13892	0.01935	0.07889	0.12648	0.03148	0	0.02451	0.14328	0.02203	0.07261	0.11666	0	0.02549	0.08739	0.05853	0.01448	0.00213	0.05608	0	0.0076
k__Bacteria|p__Proteobacteria|c__Deltaproteobacteria|o__Desulfovibrionales|f__Desulfovibrionaceae|g__Desulfovibrio|s__Desulfovibrio_desulfuricans	0	0	0	0	0	0	0.00284	0.01833	0	0.03411	0.0466	0	0	0	0	0.0417	0	0	0	0	0	0	0	0	0	0	0	0.03185	0	0	0	0	0	0.00244	0	0	0	0	0	0.02038	0	0	0.01616	0	0	0.00274	0.05685	0	0.03481
k__Bacteria|p__Proteobacteria|c__Deltaproteobacteria|o__Desulfovibrionales|f__Desulfovibrionaceae|g__Desulfovibrio|s__Desulfovibrio_piger	0	0	0.71998	0	0	0	0	0	0	0	0	0	0	0	0	0	0.29264	0	0	0	0	0	0	0	0	0	0	0	0	0	0	0.41075	0	0	0	0.27629	0	0	0.82315	0	0	0	0	0	0	0	0	0	0
k__Bacteria|p__Proteobacteria|c__Deltaproteobacteria|o__Desulfovibrionales|f__Desulfovibrionaceae|g__Desulfovibrio|s__Desulfovibrio_piger|t__GCF_000156375	0	0	0.71998	0	0	0	0	0	0	0	0	0	0	0	0	0	0.29264	0	0	0	0	0	0	0	0	0	0	0	0	0	0	0.41075	0	0	0	0.27629	0	0	0.82315	0	0	0	0	0	0	0	0	0	0
k__Bacteria|p__Proteobacteria|c__Gammaproteobacteria|o__Enterobacteriales|f__Enterobacteriaceae|g__Citrobacter|s__Citrobacter_freundii	0	0	0.05096	0	0	0	0.04749	0	0.00126	0	0	0	0	0	0	0	0	0	0	0.00805	0.04503	0	0	0.02522	0	0	0	0	0	0	0	0	0.04702	0	0	0	0	0	0	0	0	0	0	0	0.08725	0	0	0	0
k__Bacteria|p__Proteobacteria|c__Gammaproteobacteria|o__Enterobacteriales|f__Enterobacteriaceae|g__Enterobacter|s__Enterobacter_aerogenes	0	0	0.03139	0	0	0	0	0	0	0	0	0	0	0	0	0	0.06024	0	0	0.01509	0.02495	0	0	0	0	0	0	0	0	0	0	0	0	0	0	0	0	0	0	0	0	0	0	0	0	0	0	0	0
k__Bacteria|p__Proteobacteria|c__Gammaproteobacteria|o__Enterobacteriales|f__Enterobacteriaceae|g__Enterobacter|s__Enterobacter_cloacae	0	0.57752	1.09412	0.03929	0	0	0.24831	0.28053	0.00901	0.01374	0.0732	0	0	0	0	0	1.14558	0	0.31014	3.20267	0.17034	6.28145	0	2.92422	0	0	0	0	0	0	0	0	0.11248	0.00549	0	0.00649	0	0	0	0.09373	0	0	0	0	0.58063	0	0	0	0.45404
k__Bacteria|p__Proteobacteria|c__Gammaproteobacteria|o__Enterobacteriales|f__Enterobacteriaceae|g__Escherichia|s__Escherichia_coli	0.51208	1.54329	4.264	0.06744	2.50815	0.0083	2.55344	2.02534	3.82703	0.6614	0.52773	0.07362	0.15679	8.31675	0.13194	0.09223	9.01526	0.11055	0.35502	7.52618	1.38869	6.20998	3.11935	2.28272	0.4549	0.0391	0.22526	2.96034	0.09107	0.69515	0.20897	0.5623	3.26493	0.10648	0.36753	0.03612	0.0355	1.35419	0.31461	0.01154	0.03379	0.049	0.12227	0.03472	1.84915	2.62828	0.05655	0.30129	1.35752
k__Bacteria|p__Proteobacteria|c__Gammaproteobacteria|o__Enterobacteriales|f__Enterobacteriaceae|g__Klebsiella|s__Klebsiella_pneumoniae	0.07525	0.32355	0.89668	0.05995	0.03141	0.1752	0.37676	1.69018	0.15168	25.5644	0.1105	0	0	0	0	0	0.68754	0	0.13003	1.45938	1.48008	0.0228	0.0477	0.03532	0	0.05456	0.14341	0	0	0.03731	0	0.04101	0.02476	0.0987	0	0	0	0	0	0	0	1.16616	0.03468	0.0094	6.23028	0.24659	0	0.02722	0
k__Bacteria|p__Proteobacteria|c__Gammaproteobacteria|o__Enterobacteriales|f__Enterobacteriaceae|g__Klebsiella|s__Klebsiella_variicola	0	0	0.0079	0	0	0	0	0	0	0	0	0	0	0	0	0	0	0	0	0.00116	0.0013	0	0	0	0	0	0	0	0	0	0	0	0	0	0	0	0	0	0	0	0	0	0	0	0	0	0	0	0
k__Bacteria|p__Proteobacteria|c__Gammaproteobacteria|o__Enterobacteriales|f__Enterobacteriaceae|g__Klebsiella|s__Klebsiella_variicola|t__GCF_000025465	0	0	0.0079	0	0	0	0	0	0	0	0	0	0	0	0	0	0	0	0	0.00116	0.0013	0	0	0	0	0	0	0	0	0	0	0	0	0	0	0	0	0	0	0	0	0	0	0	0	0	0	0	0
k__Bacteria|p__Proteobacteria|c__Gammaproteobacteria|o__Enterobacteriales|f__Enterobacteriaceae|g__Shigella|s__Shigella_sonnei	0	0	0	0	0	0	0	0	0	0	0	0	0	0	0	0	0	0	0	0	0	0	0	0	0	0	0.01952	0	0	0	0	0.05234	0	0	0	0	0	0	0	0	0	0	0	0	0	0	0	0	0
k__Bacteria|p__Proteobacteria|c__Gammaproteobacteria|o__Pasteurellales|f__Pasteurellaceae|g__Aggregatibacter|s__Aggregatibacter_segnis	0	0	0.03048	0	0	0	0	0	0	0	0	0	0	0	0	0	0	0	0	0	0	0.15781	0	0	0	0	0	0	0	0	0	0	0	0	0	0.00907	0	0.06227	0	0	0	0	0	0	0	0	0	0	0
k__Bacteria|p__Proteobacteria|c__Gammaproteobacteria|o__Pasteurellales|f__Pasteurellaceae|g__Aggregatibacter|s__Aggregatibacter_segnis|t__GCF_000185305	0	0	0.03048	0	0	0	0	0	0	0	0	0	0	0	0	0	0	0	0	0	0	0.15781	0	0	0	0	0	0	0	0	0	0	0	0	0	0.00907	0	0.06227	0	0	0	0	0	0	0	0	0	0	0
k__Bacteria|p__Proteobacteria|c__Gammaproteobacteria|o__Pasteurellales|f__Pasteurellaceae|g__Haemophilus|s__Haemophilus_haemolyticus	0	0	0.00098	0	0	0	0	0	0	0	0	0	0	0	0	0	0	0	0	0.0011	0	0.01772	0	0	0	0	0	0	0	0	0	0	0	0	0	0	0	0	0	0	0	0	0	0	0	0	0	0	0
k__Bacteria|p__Proteobacteria|c__Gammaproteobacteria|o__Pasteurellales|f__Pasteurellaceae|g__Haemophilus|s__Haemophilus_haemolyticus|t__GCF_000262285	0	0	0.00098	0	0	0	0	0	0	0	0	0	0	0	0	0	0	0	0	0.0011	0	0.01772	0	0	0	0	0	0	0	0	0	0	0	0	0	0	0	0	0	0	0	0	0	0	0	0	0	0	0
k__Bacteria|p__Proteobacteria|c__Gammaproteobacteria|o__Pasteurellales|f__Pasteurellaceae|g__Haemophilus|s__Haemophilus_parainfluenzae	0.01367	0.66468	2.2306	0.55663	0	0.02557	0.1237	1.33464	0.04402	0.42585	0.14301	0	0.00848	0.0592	0.05371	0.03206	0.00556	0	0.05741	7.71668	0.04107	6.65693	0	0.00918	0	0	0	0.01514	0	0.01038	0.07462	0	0.14209	0.00232	0	1.93273	0.02444	0.21672	0.13634	0.17252	0.02419	0.36637	0.00377	0.23922	0.30871	0	0	0.03478	0.75042
k__Bacteria|p__Proteobacteria|c__Gammaproteobacteria|o__Pasteurellales|f__Pasteurellaceae|g__Haemophilus|s__Haemophilus_pittmaniae	0	0	0.00213	0	0	0	0	0	0	0	0	0	0	0	0	0	0	0	0	3.1201	0	0	0	0	0	0	0	0	0	0	0	0	0	0	0	0.0398	0	0.06275	0	0	0	0	0	0	0	0	0	0	0
k__Bacteria|p__Proteobacteria|c__Gammaproteobacteria|o__Pasteurellales|f__Pasteurellaceae|g__Haemophilus|s__Haemophilus_pittmaniae|t__GCF_000223275	0	0	0.00213	0	0	0	0	0	0	0	0	0	0	0	0	0	0	0	0	3.1201	0	0	0	0	0	0	0	0	0	0	0	0	0	0	0	0.0398	0	0.06275	0	0	0	0	0	0	0	0	0	0	0
k__Bacteria|p__Proteobacteria|c__Gammaproteobacteria|o__Pasteurellales|f__Pasteurellaceae|g__Haemophilus|s__Haemophilus_sputorum	0	0	0.02372	0	0	0	0	0.00844	0	0	0	0	0	0	0	0	0	0	0	0.00421	0	0	0	0	0	0	0	0	0	0	0	0	0	0	0	0.01939	0	0	0	0	0	0	0	0.00594	0	0	0	0	0
k__Bacteria|p__Proteobacteria|c__Gammaproteobacteria|o__Pseudomonadales|f__Pseudomonadaceae|g__Pseudomonas|s__Pseudomonas_stutzeri	0	0	0	0	0	0	0	0	0	0	0	0	0	0	0	0	0	0	0	0	0	0	0	0	0	0	0	0	0.02306	0.11847	0	0	0.01848	0	0	0.00754	0.03425	0	0	0	0	0	0	0.07369	0.00346	0.0084	0	0.09823	0.57612
k__Bacteria|p__Synergistetes|c__Synergistia|o__Synergistales|f__Synergistaceae|g__Pyramidobacter|s__Pyramidobacter_piscolens	0	0	0	0	0	0	0	0	0	0	0	0	0	0	0	0	0	0	0	0	0	0	0	0	0	0.02015	0	0	0	0	0	0	0	0	0.01296	0	0	0	0.08047	0	0	0	0	0	0	0	0	0	0.01155
k__Bacteria|p__Synergistetes|c__Synergistia|o__Synergistales|f__Synergistaceae|g__Pyramidobacter|s__Pyramidobacter_piscolens|t__GCF_000177335	0	0	0	0	0	0	0	0	0	0	0	0	0	0	0	0	0	0	0	0	0	0	0	0	0	0.02015	0	0	0	0	0	0	0	0	0.01296	0	0	0	0.08047	0	0	0	0	0	0	0	0	0	0.01155
k__Bacteria|p__Verrucomicrobia|c__Verrucomicrobiae|o__Verrucomicrobiales|f__Verrucomicrobiaceae|g__Akkermansia|s__Akkermansia_muciniphila	0	0	0	0	0	0	0	0.0092	0.1289	0	0.49934	0	0	0	0	0	0	0	0	0	0.07447	0.04653	0	0	0	0	0	0.50313	0	1.03526	0.93576	0	0	0.06021	1.4311	0.03271	0	0	0.00409	0.35121	0.00432	1.43678	9.96691	0.01605	0	0	0.11674	0	0
k__Bacteria|p__Verrucomicrobia|c__Verrucomicrobiae|o__Verrucomicrobiales|f__Verrucomicrobiaceae|g__Akkermansia|s__Akkermansia_muciniphila|t__GCF_000020225	0	0	0	0	0	0	0	0.0092	0.1289	0	0.49934	0	0	0	0	0	0	0	0	0	0.07447	0.04653	0	0	0	0	0	0.50313	0	1.03526	0.93576	0	0	0.06021	1.4311	0.03271	0	0	0.00409	0.35121	0.00432	1.43678	9.96691	0.01605	0	0	0.11674	0	0
[truncated: 4 more columns]

## Sheet: Fig 1a middle and right panel
Fig 1a Middle panel: The comparison of Shannon index in HC and CSU groups.
Raw data			p-Value
Shannon index				HC	CSU
HC	CSU		HC		0.031
3.3417	2.54716		CSU
3.06477	2.01327
3.58122	3.02615
2.63987	2.67221
3.30499	2.69493
3.28108	3.1817
3.28323	2.74067
3.19734	3.02139
3.56216	2.90838
3.60853	3.38891
3.02951	1.8511
3.13903	3.5053
2.99176	3.12384
3.52839	2.94347
2.89928	3.31569
2.7722	2.3483
3.52015	3.29211
3.12693	3.04414
2.93207	3.45869
3.06474	2.84082
2.52327	2.818
3.3737	3.03263
3.49637	3.22301
2.96748	2.45105
3.25508	3.09115
3.27328	2.9847
Fig 1a Right panel: The comparison of Simpson index in HC and CSU groups.
Raw data			p-Value
Simpson index				HC	CSU
HC	CSU		HC		0.01
0.944046	0.845529		CSU
0.925985	0.753726
0.952951	0.922496
0.87409	0.894629
0.931248	0.858887
0.936723	0.939502
0.934306	0.899354
0.907902	0.920502
0.947881	0.906458
0.951833	0.944214
0.932131	0.775158
0.903894	0.94693
0.882651	0.904483
0.953448	0.906341
0.86415	0.94611
0.859246	0.794707
0.948597	0.937974
0.908328	0.927212
0.913047	0.941503
0.917494	0.905018
0.80274	0.872345
0.943883	0.927046
0.953756	0.936509
0.910559	0.842672
0.94525	0.921569
0.94509	0.86285

## Sheet: Fig 1b
Fig 1b: The 15 differential species identified by MaAsLin2 with BH correction between the two groups.														Fig 1b. The 15 differential species identified by MaAsLin2 with BH correction between the two groups.
metadata	feature	value	coef	stderr	N	N.not.0	p-value	q-value	Kingdom	Phylum	Class	Order	Family	Genus	Species	G_neg	opp	scfa
Group	k__Bacteria|p__Bacteroidetes|c__Bacteroidia|o__Bacteroidales|f__Rikenellaceae|g__Alistipes|s__Alistipes_onderdonkii	CSU	-2.46967	0.685069	52	35	0.000718921	0.0153849	k__Bacteria	p__Bacteroidetes	c__Bacteroidia	o__Bacteroidales	f__Rikenellaceae	g__Alistipes	s__Alistipes_onderdonkii	1	1	1
Group	k__Bacteria|p__Bacteroidetes|c__Bacteroidia|o__Bacteroidales|f__Rikenellaceae|g__Alistipes|s__Alistipes_putredinis	CSU	-2.45905	0.775245	52	45	0.0025879	0.0276905	k__Bacteria	p__Bacteroidetes	c__Bacteroidia	o__Bacteroidales	f__Rikenellaceae	g__Alistipes	s__Alistipes_putredinis	1	1	1
Group	k__Bacteria|p__Bacteroidetes|c__Bacteroidia|o__Bacteroidales|f__Rikenellaceae|g__Alistipes|s__Alistipes_shahii	CSU	-2.03928	0.632435	52	41	0.00222543	0.0276905	k__Bacteria	p__Bacteroidetes	c__Bacteroidia	o__Bacteroidales	f__Rikenellaceae	g__Alistipes	s__Alistipes_shahii	1	1	1
Group	k__Bacteria|p__Bacteroidetes|c__Bacteroidia|o__Bacteroidales|f__Bacteroidaceae|g__Bacteroides|s__Bacteroides_cellulosilyticus	CSU	-1.64268	0.652275	52	38	0.0150355	0.10055	k__Bacteria	p__Bacteroidetes	c__Bacteroidia	o__Bacteroidales	f__Bacteroidaceae	g__Bacteroides	s__Bacteroides_cellulosilyticus	1	1	1
Group	k__Bacteria|p__Bacteroidetes|c__Bacteroidia|o__Bacteroidales|f__Bacteroidaceae|g__Bacteroides|s__Bacteroides_intestinalis	CSU	-1.88832	0.638547	52	27	0.00472921	0.0421688	k__Bacteria	p__Bacteroidetes	c__Bacteroidia	o__Bacteroidales	f__Bacteroidaceae	g__Bacteroides	s__Bacteroides_intestinalis	1	0	1
Group	k__Bacteria|p__Firmicutes|c__Clostridia|o__Clostridiales|f__Lachnospiraceae|g__Coprococcus|s__Coprococcus_catus	CSU	-2.16738	0.483964	52	34	4.38e-05	0.00220839	k__Bacteria	p__Firmicutes	c__Clostridia	o__Clostridiales	f__Lachnospiraceae	g__Coprococcus	s__Coprococcus_catus	0	0	1
Group	k__Bacteria|p__Bacteroidetes|c__Bacteroidia|o__Bacteroidales|f__Porphyromonadaceae|g__Odoribacter|s__Odoribacter_splanchnicus	CSU	-1.95502	0.766377	52	31	0.0138487	0.0987876	k__Bacteria	p__Bacteroidetes	c__Bacteroidia	o__Bacteroidales	f__Porphyromonadaceae	g__Odoribacter	s__Odoribacter_splanchnicus	1	0	1
Group	k__Bacteria|p__Firmicutes|c__Clostridia|o__Clostridiales|f__Lachnospiraceae|g__Roseburia|s__Roseburia_hominis	CSU	-1.35909	0.598876	52	40	0.0275908	0.128357	k__Bacteria	p__Firmicutes	c__Clostridia	o__Clostridiales	f__Lachnospiraceae	g__Roseburia	s__Roseburia_hominis	0	0	1
Group	k__Bacteria|p__Firmicutes|c__Clostridia|o__Clostridiales|f__Lachnospiraceae|g__Blautia|s__Ruminococcus_obeum	CSU	-0.83166	0.242974	52	52	0.00124459	0.0221951	k__Bacteria	p__Firmicutes	c__Clostridia	o__Clostridiales	f__Lachnospiraceae	g__Blautia	s__Ruminococcus_obeum	0	0	1
Group	k__Bacteria|p__Firmicutes|c__Negativicutes|o__Selenomonadales|f__Veillonellaceae|g__Veillonella|s__Veillonella_parvula	CSU	1.35031	0.468503	52	31	0.00580618	0.0477893	k__Bacteria	p__Firmicutes	c__Negativicutes	o__Selenomonadales	f__Veillonellaceae	g__Veillonella	s__Veillonella_parvula	1	1	1
Group	k__Bacteria|p__Bacteroidetes|c__Bacteroidia|o__Bacteroidales|f__Bacteroidaceae|g__Bacteroides|s__Bacteroides_stercoris	CSU	1.82748	0.765515	52	48	0.0207971	0.119496	k__Bacteria	p__Bacteroidetes	c__Bacteroidia	o__Bacteroidales	f__Bacteroidaceae	g__Bacteroides	s__Bacteroides_stercoris	1	1	1
Group	k__Bacteria|p__Proteobacteria|c__Deltaproteobacteria|o__Desulfovibrionales|f__Desulfovibrionaceae|g__Bilophila|s__Bilophila_wadsworthia	CSU	-1.08378	0.459652	52	37	0.0223357	0.119496	k__Bacteria	p__Proteobacteria	c__Deltaproteobacteria	o__Desulfovibrionales	f__Desulfovibrionaceae	g__Bilophila	s__Bilophila_wadsworthia	1	1	0
Group	k__Bacteria|p__Proteobacteria|c__Gammaproteobacteria|o__Enterobacteriales|f__Enterobacteriaceae|g__Escherichia|s__Escherichia_coli	CSU	1.38934	0.563211	52	52	0.0171023	0.107644	k__Bacteria	p__Proteobacteria	c__Gammaproteobacteria	o__Enterobacteriales	f__Enterobacteriaceae	g__Escherichia	s__Escherichia_coli	1	1	0
Group	k__Bacteria|p__Proteobacteria|c__Gammaproteobacteria|o__Enterobacteriales|f__Enterobacteriaceae|g__Klebsiella|s__Klebsiella_pneumoniae	CSU	1.71372	0.738588	52	31	0.0244469	0.124563	k__Bacteria	p__Proteobacteria	c__Gammaproteobacteria	o__Enterobacteriales	f__Enterobacteriaceae	g__Klebsiella	s__Klebsiella_pneumoniae	1	1	0
Group	k__Bacteria|p__Firmicutes|c__Clostridia|o__Clostridiales|f__Lachnospiraceae|g__Blautia|s__Ruminococcus_gnavus	CSU	3.05786	0.699092	52	40	6.19e-05	0.00220839	k__Bacteria	p__Firmicutes	c__Clostridia	o__Clostridiales	f__Lachnospiraceae	g__Blautia	s__Ruminococcus_gnavus	0	1	0

## Sheet: Fig 1c
Fig 1c: The short-chain fatty acid-producing bacteria were compared between CSU and HC groups.
	Group	s__Coprococcus_catus	s__Odoribacter_splanchnicus	s__Bacteroides_intestinalis	s__Roseburia_hominis	s__Ruminococcus_obeum	sum
AF20000569	HC	0.0978747	0.0245714	0.0018928	0.0015569	0.0012028	0.127099
AF20000536	HC	0.0247614	0.0191958	0.0009889	0.0024801	0.0164661	0.0638923
AF20000443	HC	0.0011525	0.0469663	0.005817	0.0035456	0.000448	0.0579294
AF20000403	HC	0.000428	0.0099387	0.0081823	0.0033718	0.0333197	0.0552405
AF20000523	HC	0.0214862	0.001773	0.0031145	0.0041396	0.0210641	0.0515774
AF20000438	HC	0.0022617	0.0081609	0.0197161	0.004632	0.0046649	0.0394356
AF20000532	HC	0.0127333	0.0097829	0.0048938	0.0029132	0.0015449	0.0318681
AF20000497	HC	0.0014903	0.0124371	0.0116836	0.0023229	0.003898	0.0318319
AF20000496	HC	0.0044682	0.0047533	0.0185383	0.0026005	2.5e-05	0.0303853
AF20000417	HC	0.0207115	0	0.0074635	0	0	0.028175
AF20000440	HC	0.0021355	0.0113742	0.0086115	0.0041301	0.0010998	0.0273511
AF20000487	HC	0.0006918	0	0.0090492	0.0097246	0.0053957	0.0248613
AF20000528	HC	0.0017874	0.0131567	0.0091138	0.0006306	0	0.0246885
AF20000415	HC	0.0015471	0.0026937	0.0061286	0.0041359	0.003692	0.0181973
AF20000531	HC	0.0030055	0.0063081	0.0040761	0.0010483	0.0026479	0.0170859
AF20000314	HC	0.0024362	0.0077988	0.002007	0.0029239	0.0010619	0.0162278
AF20000416	HC	0.0003582	0.0054526	0.0055514	0.0037176	2.68e-05	0.0151066
AF20000537	HC	0.0023374	0.0070607	0.0023586	0.0025449	0	0.0143016
AF20000457	HC	1.13e-05	0.0097423	0.002043	0.000439	0.0014479	0.0136835
AF20000393	HC	5.66e-05	0.0049758	0.00306	0.003172	0	0.0112644
AF20000448	HC	6.25e-05	0.0084828	0.0012705	0.0004362	0	0.010252
AF20000488	HC	0.0014533	0.0033125	0.0028149	0.0017242	5.75e-05	0.0093624
AF20000538	HC	0	0	0.0054144	0	0.0003002	0.0057146
AF20000454	HC	0.000422	0	0.0040611	0.0010571	0	0.0055402
AF20000414	HC	0	0	0.0034203	0	5.78e-05	0.0034781
AF20000525	HC	0	0	0.0009757	0	0.0019926	0.0029683
AF20000235	CSU	0.0006785	0	0.0008406	0.0002313	0.0528752	0.0546256
AF20000241	CSU	0.0006639	0.0038263	0.0023008	0.0018175	0.020394	0.0290025
AF20000223	CSU	0.0016615	0.0180788	0.0009507	9.34e-05	0	0.0207844
AF20000211	CSU	0.0156404	0	0.0033753	0.0005017	1.74e-05	0.0195348
AF20000201	CSU	0.0005572	0.0072665	0.0050851	0.0015331	0.0008301	0.015272
AF20000182	CSU	0.0024157	0.0020239	0.0053965	0.0015754	0.003839	0.0152505
AF20000239	CSU	0.0007193	0.011199	0.0012229	0.0005317	0.0014116	0.0150845
AF20000226	CSU	0	0.0143221	0.0002529	0	0	0.014575
AF20000204	CSU	0.0005779	0.0116011	0.0006067	0	0	0.0127857
AF20000245	CSU	0.0016095	0.0073026	0.0019672	0.0004583	0	0.0113376
AF20000194	CSU	0.0004373	0.0010077	0.0084299	0	0	0.0098749
AF20000199	CSU	3.7e-06	0.0067726	0.001528	0.0006021	6.89e-05	0.0089753
AF20000208	CSU	0.0019742	0	0.0042365	0	0	0.0062107
AF20000195	CSU	0	0	0.0038205	0.001127	0	0.0049475
AF20000197	CSU	0.0008996	0	0.0025261	0.0013246	0	0.0047503
AF20000198	CSU	0.0005809	0	0.0033358	0	0	0.0039167
AF20000179	CSU	0	0	0.0035891	0	0	0.0035891
AF20000202	CSU	0	0.0024607	0.0007123	0	0	0.003173
AF20000196	CSU	0	0	0.0021797	0	0	0.0021797
AF20000192	CSU	0.0005788	0	0.0011944	0	0	0.0017732
AF20000247	CSU	0.0001107	0	0.0016537	0	0	0.0017644
AF20000217	CSU	7.73e-05	0	0.0010047	0	0	0.001082
AF20000177	CSU	0	0	0.0007051	0	0	0.0007051
AF20000224	CSU	0	0	7.08e-05	0.0001584	0	0.0002292
AF20000221	CSU	0	0	0.0001787	0	0	0.0001787
AF20000206	CSU	0	0	7.9e-05	0	0	7.9e-05

## Sheet: Fig 1d left panel
Fig 1d Left panel: The abundance of Acetate in HC and CSU plasma.
Raw data			p-Value
Acetate				HC	CSU
HC	CSU		HC		0.0195
3488873	3412269		CSU
971069	9707282
1193805	11380080
2798225	1795251
1269745	1147850
9388730	1258235
8731493	1057913
261172	1304789
2562732	5117926
13969760	1548866
1062103	136862
1665051	1053359
2227802	1348688
11027260	1688467
11191410	2363367
11535930	1435012
1129529	3540737
1290039	45432
9133564	2677071
1456990	881384
1967945	1386182
1308998	12038400
5375148	218117
1307869	2020713
963758	1771611
8322026	890981
3153577	439314
3178796	212748
7182393	1263166
1966992
1878391
1308308
2382970
8037813
1665817
10637150
1408618
3121621

## Sheet: Fig 1d middle panel
Fig 1d Middle panel: The abundance of Propionate were examined in HC and CSU plasma.
Raw data			p-Value
Propionate				HC	CSU
HC	CSU		HC		0.0266
783673	862551		CSU
179770	749879
221834	666608
239025	221727
155798	152916
814414	139220
1204641	164439
13908	150272
269932	532342
830417	201478
168170	236651
285407	165403
234267	181451
961670	199355
910301	279304
1020624	127449
154370	844479
157888	38900
798097	273312
232438	177842
230249	239725
157703	899114
550544	211839
209772	260912
162845	234531
886868	167279
764804	140741
793272	277824
891773	232343
253515
240428
146648
254300
1112755
208608
1156775
186209
782196

## Sheet: Fig 1d right panel
Fig 1d Right panel: The abundance of caproate were examined in HC and CSU plasma.
Raw data			p-Value
Caproate				HC	CSU
HC	CSU		HC		0.0077
511115	499810		CSU
60487200	126000000
35992470	96243450
41277590	145000000
36633730	57595620
111000000	34115070
111000000	51873810
8015339	27156570
52890690	45042120
136000000	45719660
72805500	62887670
112000000	31238920
64795520	48849790
144000000	36062000
111000000	29149000
94348040	21771770
45335480	5338170
29530160	6036975
169000000	32268230
115000000	23516180
47255490	53290960
44712360	95842240
76138660	34820460
40531060	48574930
44830700	37092930
152000000	21857260
616731	13864140
1137240	32387620
260000000	41302620
74987300
39073370
57956710
74556050
158000000
53411890
146000000
43381720
4230007

## Sheet: Fig 1e
Fig 1e: Spearman’s correlation between short-chain fatty acids and differential species based on participants (n=24) detected by both metagenomics sequencing and targeted metabolomics
P-value								R-value
	Isobutyrate	Caproate	Acetate	Propanoate	Isovalerate	Isocaproate			Isobutyrate	Caproate	Acetate	Propanoate	Isovalerate	Isocaproate
s__Escherichia_coli	0.317545	0.00635219	0.164618	0.114785	0.919689	0.435538		s__Escherichia_coli	-0.213043	-0.54087	-0.293043	-0.330435	0.0217391	0.166957
s__Klebsiella_pneumoniae	0.0632318	0.0139626	0.302248	0.650863	0.337699	0.861844		s__Klebsiella_pneumoniae	-0.38496	-0.49482	0.219722	0.0973564	-0.204538	-0.0375135
s__Ruminococcus_obeum	0.570936	0.465156	0.78063	0.185112	0.442846	0.297718		s__Ruminococcus_obeum	-0.121739	-0.156522	0.06	0.28	0.164348	0.221739
s__Veillonella_parvula	0.694284	0.401602	0.299305	0.386404	0.455445	0.619562		s__Veillonella_parvula	0.0846028	-0.179393	0.22103	0.185152	0.159904	-0.10675
s__Bacteroides_cellulosilyticus	0.0771551	0.587756	0.583473	0.972143	0.566482	0.671537		s__Bacteroides_cellulosilyticus	0.367646	0.116495	0.117824	0.00753009	0.123139	0.091247
s__Coprococcus_catus	0.500603	0.519962	0.848603	0.519962	0.646165	0.680237		s__Coprococcus_catus	0.144475	0.138074	0.0411478	0.138074	0.0987548	0.0886964
s__Bilophila_wadsworthia	0.52762	0.867024	0.809529	0.45957	0.80003	0.841372		s__Bilophila_wadsworthia	0.135574	0.0360943	-0.0519406	0.158463	-0.0545816	0.0431371
s__Roseburia_hominis	0.91101	0.596112	0.567953	0.26386	0.56517	0.818298		s__Roseburia_hominis	-0.0240971	0.113914	0.122676	0.237466	0.123552	0.0495086
s__Ruminococcus_gnavus	0.913287	0.60461	0.644906	0.821234	0.855948	0.630395		s__Ruminococcus_gnavus	-0.0234783	0.111304	0.0991304	0.0486957	0.0391304	-0.103478
s__Bacteroides_stercoris	0.618881	0.267634	0.802432	0.0740353	0.353049	0.0489534		s__Bacteroides_stercoris	0.106957	0.235652	-0.053913	-0.371304	0.198261	-0.406087
s__Bacteroides_intestinalis	0.30855	0.118933	0.487244	0.642077	0.254701	0.139186		s__Bacteroides_intestinalis	0.216946	0.326918	-0.148963	-0.099975	0.24194	0.310922
s__Alistipes_onderdonkii	0.612263	0.790771	0.366412	0.427912	0.684225	0.401241		s__Alistipes_onderdonkii	0.108968	-0.0571634	-0.192926	-0.169704	0.0875314	0.179529
s__Alistipes_shahii	0.239239	0.867637	0.0989261	0.171216	0.94007	0.51615		s__Alistipes_shahii	0.249734	-0.0359266	-0.344808	-0.288727	0.0162108	0.139325
s__Alistipes_putredinis	0.363981	0.896858	0.496481	0.658141	0.560927	0.922555		s__Alistipes_putredinis	0.193888	0.0279479	-0.145853	-0.0951974	-0.124892	-0.0209609
s__Odoribacter_splanchnicus	0.184721	0.793474	0.554887	0.543581	0.67954	0.302141		s__Odoribacter_splanchnicus	0.280239	-0.0564088	-0.126807	-0.130417	-0.0889003	0.219769

## Sheet: Fig 1f
Fig 1f: Partial Spearman's correlation analysis between those differential species and clinical characteristics of CSU.											Fig 1f. Partial Spearman's correlation analysis between differential species and clinical characteristics of CSU
P-value										R-value
	Age	BMI	Waistline	UAS7	UCT	Duration	DLQI	LPS			Age	BMI	Waistline	UAS7	UCT	Duration	DLQI	LPS
s__Alistipes_onderdonkii	0.947046	0.418397	0.0875655	0.389883	0.507022	0.428177	0.407608	0.429419		s__Alistipes_onderdonkii	-0.0163457	0.197198	-0.402478	-0.209268	0.162212	0.193161	0.201711	-0.192652
s__Alistipes_putredinis	0.934992	0.494771	0.30308	0.976216	0.581195	0.555902	0.815335	0.848122		s__Alistipes_putredinis	0.0200734	0.166855	-0.249437	0.00733761	-0.135147	-0.144192	-0.0574349	-0.0471107
s__Alistipes_shahii	0.727803	0.414613	0.184901	0.935313	0.237454	0.469046	0.823071	0.83384		s__Alistipes_shahii	-0.0855065	0.198774	-0.317781	-0.0199742	0.2847	0.176791	0.0549913	-0.0515978
s__Bacteroides_cellulosilyticus	0.226247	0.917605	0.256786	0.324834	0.851403	0.91771	0.23054	0.56436		s__Bacteroides_cellulosilyticus	0.291318	0.0254578	-0.273738	-0.238798	0.0460819	0.0254253	0.288759	-0.141148
s__Bacteroides_intestinalis	0.787013	0.618103	0.24323	0.742991	0.548009	0.221281	0.787663	0.407473		s__Bacteroides_intestinalis	-0.0664276	0.122241	-0.281367	-0.0805719	0.147051	0.294319	0.0662203	-0.201768
s__Coprococcus_catus	0.193806	0.322185	0.290625	0.804146	0.564238	0.632491	0.709415	0.528993		s__Coprococcus_catus	-0.311773	0.24007	-0.255736	-0.0609786	0.141191	0.117295	0.0915236	-0.154018
s__Odoribacter_splanchnicus	0.836661	0.33092	0.112821	0.886679	0.258772	0.539045	0.429384	0.400444		s__Odoribacter_splanchnicus	-0.0507104	0.235898	-0.375802	0.035064	0.272642	-0.150321	0.192666	-0.204743
s__Roseburia_hominis	0.498905	0.977872	0.685782	0.930627	0.622899	0.671358	0.417134	0.013097		s__Roseburia_hominis	0.165283	0.00682679	-0.0993317	0.0214244	-0.120588	0.104142	0.197723	-0.557708
s__Ruminococcus_obeum	0.691001	0.0395552	0.042964	0.766735	0.314245	0.202583	0.953028	0.0233405		s__Ruminococcus_obeum	0.0975997	-0.475649	0.468677	0.0729152	-0.243922	-0.306029	-0.0144972	-0.517216
s__Veillonella_parvula	0.449998	0.418296	0.273041	0.172356	0.872379	0.981188	0.428507	0.285661		s__Veillonella_parvula	0.184326	-0.197241	0.264918	0.326584	-0.0395216	0.00580338	-0.193026	-0.258293
s__Bacteroides_stercoris	0.520004	0.131554	0.0468859	0.104795	0.80239	0.400179	0.914901	0.878444		s__Bacteroides_stercoris	0.157351	0.358678	-0.461162	0.383764	0.0615356	-0.204856	-0.0262961	0.0376297
s__Bilophila_wadsworthia	0.491689	0.528329	0.892974	0.338775	0.219037	0.0134821	0.851876	0.768347		s__Bilophila_wadsworthia	0.168032	-0.154263	-0.0331052	0.232201	-0.295689	-0.555788	-0.0459337	-0.0723981
s__Escherichia_coli	0.962464	0.953535	0.928471	0.325508	0.145282	0.242084	0.312455	0.254807		s__Escherichia_coli	-0.0115827	-0.0143406	0.0220916	0.238475	0.347194	0.282024	-0.244798	0.274835
s__Klebsiella_pneumoniae	0.447784	0.670687	0.340071	0.033082	0.281191	0.378324	0.705477	0.521262		s__Klebsiella_pneumoniae	-0.185212	-0.104367	0.231595	0.490279	0.260618	0.214298	-0.0928186	-0.156883
s__Ruminococcus_gnavus	0.0190188	0.163763	0.28673	0.642232	0.44862	0.0902244	0.528627	0.114017		s__Ruminococcus_gnavus	0.532119	-0.332869	0.25774	0.113971	-0.184876	-0.399424	-0.154153	0.374651

## Sheet: Fig 1g
Fig 1g: The opportunistic pathogens harmful to the integrity of the intestinal wall were compared between CSU and HC groups.
	Group	s__Klebsiella_pneumoniae	s__Escherichia_coli	s__Ruminococcus_gnavus	s__Bilophila_wadsworthia	sum
AF20000538	HC	0.0184915	0.0623028	0.0001448	0.0166661	0.0976052
AF20000448	HC	0.0579253	0.0189985	0.0013164	0	0.0782402
AF20000525	HC	0.0326493	0.0002476	0.0012648	0.0004371	0.0345988
AF20000536	HC	0.0262828	0.0024659	2.13e-05	0.0029344	0.0317044
AF20000569	HC	0.0296034	0	0.0003934	0	0.0299968
AF20000414	HC	0.0009257	0	0.00031	0.0181369	0.0193726
AF20000454	HC	0.0135752	0	7.6e-05	0.0028767	0.0165279
AF20000443	HC	0.0135419	0	0.0002203	5e-06	0.0137672
AF20000415	HC	0.00049	0.0116616	0.0002549	0	0.0124065
AF20000532	HC	0.0069515	0.0003731	0.0013892	5.54e-05	0.0087692
AF20000528	HC	0.005623	0.0004101	0.0007889	3.7e-05	0.006859
AF20000393	HC	0.0022526	0.0014341	0.0003909	4.28e-05	0.0041204
AF20000440	HC	0.0031461	0	0.0007261	0	0.0038722
AF20000457	HC	0.0030129	0.0002722	0	0.0005447	0.0038298
AF20000497	HC	0.0036753	0	0	2.37e-05	0.003699
AF20000487	HC	0.000355	0	0.0014328	0.0017479	0.0035357
AF20000403	HC	0.0012227	0.0003468	0.0008739	0.0008107	0.0032541
AF20000537	HC	0.0009107	0	0.0013478	0.0009291	0.0031876
AF20000523	HC	0.0010648	0.000987	0.0003148	0	0.0023666
AF20000531	HC	0.0020897	0	0.0001935	0	0.0022832
AF20000417	HC	0.000744	0	0.0010819	0.0001214	0.0019473
AF20000438	HC	0.0001154	0	0.0011666	0	0.001282
AF20000496	HC	0.0005655	0	0.0005608	0	0.0011263
AF20000488	HC	0.0003612	0	0.0002451	0.0005149	0.0011212
AF20000314	HC	0.0003472	9.4e-05	0.0005853	3.44e-05	0.0010609
AF20000416	HC	0.0003379	0	0	0	0.0003379
AF20000204	CSU	0.006614	0.255644	0	0.0099512	0.272209
AF20000206	CSU	0.0752618	0.0145938	4.32e-05	0.0393999	0.129299
AF20000221	CSU	0.0311935	0.000477	0	0.0966118	0.128282
AF20000192	CSU	0.0901526	0.0068754	0	0.0114937	0.108522
AF20000196	CSU	0.0250815	0.0003141	0.0011569	0.0656852	0.0922377
AF20000239	CSU	0.0831675	0	0.0005477	0.0069867	0.0907019
AF20000179	CSU	0.0154329	0.0032355	0	0.063157	0.0818254
AF20000217	CSU	0.0620998	0.000228	0	0.008257	0.0705848
AF20000182	CSU	0.04264	0.0089668	0.0001304	5.17e-05	0.0517889
AF20000202	CSU	0.0382703	0.0015168	0.0015173	0.0056165	0.0469209
AF20000201	CSU	0.0202534	0.0169018	0.0004025	0	0.0375577
AF20000208	CSU	0.0138869	0.0148008	0.0005137	0.0050511	0.0342525
AF20000199	CSU	0.0255344	0.0037676	0	0.0003871	0.0296891
AF20000224	CSU	0.0228272	0.0003532	0	0.0008827	0.0240631
AF20000177	CSU	0.0051208	0.0007525	6.01e-05	0.0112594	0.0171928
AF20000245	CSU	0.000391	0.0005456	0.0014398	0.0125778	0.0149542
AF20000226	CSU	0.004549	0	0.0016512	0.0076126	0.0138128
AF20000197	CSU	0.0035502	0.0013003	0	0.0061717	0.0110222
AF20000247	CSU	0.0009223	0	0	0.0070756	0.0079979
AF20000211	CSU	0.0052773	0.001105	0	0	0.0063823
AF20000195	CSU	0.0006744	0.0005995	3.83e-05	0.0036631	0.0049753
AF20000235	CSU	0.0015679	0	0	0.0030027	0.0045706
AF20000194	CSU	0.0011055	0	1.15e-05	0.0022642	0.0033812
AF20000198	CSU	8.3e-05	0.001752	0	0.0004602	0.0022952
AF20000241	CSU	0.0013194	0	0.0001255	0.0007136	0.0021585
AF20000223	CSU	0.0007362	0	0.0008034	0	0.0015396

[truncated: 6 more sheets: Fig 1h left panel, Fig 1h right panel, Fig 1i left panel, Fig 1i right panel, Fig1j left panel, Fig1j right panel]
