# Supplementary material for: Gut microbiota facilitate chronic spontaneous urticaria
Source: Nat Commun. 2024 Jan 2;15:112. doi: 10.1038/s41467-023-44373-x (PMC10762022; doi:10.1038/s41467-023-44373-x)
Supplement: Supplementary file 4 — Source Data [file 41467_2023_44373_MOESM4_ESM.zip › Source data-Supplementary Fig2.xlsx]

## Sheet: Supplementary Fig 2a
Supplementary Fig 2a.Differential families identified by MaAsLin2 with BH correction between HC and CSU.
metadata	feature	value	coef	stderr	N	N.not.0	p-value	q-value					Family
Group	k__Bacteria|p__Firmicutes|c__Clostridia|o__Clostridiales|f__Peptostreptococcaceae	CSU	1.58551	0.547748	52	39	0.00561353	0.0430371	k__Bacteria	p__Firmicutes	c__Clostridia	o__Clostridiales	f__Peptostreptococcaceae
Group	k__Bacteria|p__Proteobacteria|c__Gammaproteobacteria|o__Enterobacteriales|f__Enterobacteriaceae	CSU	1.25814	0.477487	52	52	0.0111752	0.0642572	k__Bacteria	p__Proteobacteria	c__Gammaproteobacteria	o__Enterobacteriales	f__Enterobacteriaceae
Group	k__Bacteria|p__Bacteroidetes|c__Bacteroidia|o__Bacteroidales|f__Porphyromonadaceae	CSU	-0.83832	0.394165	52	51	0.0383919	0.176603	k__Bacteria	p__Bacteroidetes	c__Bacteroidia	o__Bacteroidales	f__Porphyromonadaceae
Group	k__Bacteria|p__Firmicutes|c__Clostridia|o__Clostridiales|f__Ruminococcaceae	CSU	-0.964134	0.305113	52	52	0.00267844	0.0308021	k__Bacteria	p__Firmicutes	c__Clostridia	o__Clostridiales	f__Ruminococcaceae
Group	k__Bacteria|p__Proteobacteria|c__Deltaproteobacteria|o__Desulfovibrionales|f__Desulfovibrionaceae	CSU	-1.12651	0.55925	52	46	0.0493702	0.189252	k__Bacteria	p__Proteobacteria	c__Deltaproteobacteria	o__Desulfovibrionales	f__Desulfovibrionaceae
Group	k__Bacteria|p__Bacteroidetes|c__Bacteroidia|o__Bacteroidales|f__Rikenellaceae	CSU	-2.85302	0.716504	52	48	0.000221659	0.00509816	k__Bacteria	p__Bacteroidetes	c__Bacteroidia	o__Bacteroidales	f__Rikenellaceae

## Sheet: Supplementary Fig 2b
Supplementary Fig 2b.Differential genus identified by MaAsLin2 with BH correction between HC and CSU.
metadata	feature	value	coef	stderr	N	N.not.0	p-value	q-value
Group	k__Bacteria|p__Proteobacteria|c__Gammaproteobacteria|o__Enterobacteriales|f__Enterobacteriaceae|g__Klebsiella	CSU	1.79671	0.686335	52	34	0.0116777	0.0700662
Group	k__Bacteria|p__Firmicutes|c__Clostridia|o__Clostridiales|f__Peptostreptococcaceae|g__Peptostreptococcaceae_noname	CSU	1.57668	0.551383	52	37	0.00617421	0.0607898
Group	k__Bacteria|p__Proteobacteria|c__Gammaproteobacteria|o__Enterobacteriales|f__Enterobacteriaceae|g__Escherichia	CSU	1.3472	0.50253	52	52	0.00992101	0.0700662
Group	k__Bacteria|p__Firmicutes|c__Negativicutes|o__Selenomonadales|f__Veillonellaceae|g__Veillonella	CSU	1.20236	0.490041	52	48	0.0176718	0.0908837
Group	k__Bacteria|p__Firmicutes|c__Erysipelotrichia|o__Erysipelotrichales|f__Erysipelotrichaceae|g__Erysipelotrichaceae_noname	CSU	1.16062	0.546867	52	27	0.0387881	0.125697
Group	k__Bacteria|p__Firmicutes|c__Clostridia|o__Clostridiales|f__Ruminococcaceae|g__Faecalibacterium	CSU	-0.713349	0.339203	52	52	0.0405188	0.125697
Group	k__Bacteria|p__Firmicutes|c__Erysipelotrichia|o__Erysipelotrichales|f__Erysipelotrichaceae|g__Holdemania	CSU	-0.902487	0.409483	52	41	0.0321589	0.125697
Group	k__Bacteria|p__Actinobacteria|c__Actinobacteria|o__Coriobacteriales|f__Coriobacteriaceae|g__Adlercreutzia	CSU	-0.977783	0.463678	52	29	0.039997	0.125697
Group	k__Bacteria|p__Firmicutes|c__Clostridia|o__Clostridiales|f__Lachnospiraceae|g__Coprococcus	CSU	-1.23883	0.659277	52	41	0.0660688	0.18296
Group	k__Bacteria|p__Proteobacteria|c__Deltaproteobacteria|o__Desulfovibrionales|f__Desulfovibrionaceae|g__Bilophila	CSU	-1.32108	0.632657	52	43	0.041899	0.125697
Group	k__Bacteria|p__Firmicutes|c__Clostridia|o__Clostridiales|f__Ruminococcaceae|g__Subdoligranulum	CSU	-1.4407	0.320808	52	52	4.19865e-05	0.00151151
Group	k__Bacteria|p__Bacteroidetes|c__Bacteroidia|o__Bacteroidales|f__Porphyromonadaceae|g__Odoribacter	CSU	-2.14466	0.758861	52	33	0.00675442	0.0607898
Group	k__Bacteria|p__Bacteroidetes|c__Bacteroidia|o__Bacteroidales|f__Rikenellaceae|g__Alistipes	CSU	-2.58143	0.707004	52	48	0.000624103	0.0112339

## Sheet: Supplementary Fig 2c
Supplementary Fig 2c. Spearman’s correlation between the sum of SCFA-producing bacteria and the sum of opportunistic pathogen in all samples.
	ID	SCFA_sum	pathogen_sum	gp
1	AF20000177	0.0007051	0.0171928	CSU		R value:	-0.51
2	AF20000179	0.0035891	0.0818254	CSU		P value:	0.00014
3	AF20000182	0.0152505	0.0517889	CSU
4	AF20000192	0.0017732	0.108522	CSU
5	AF20000194	0.0098749	0.0033812	CSU
6	AF20000195	0.0049475	0.0049753	CSU
7	AF20000196	0.0021797	0.0922377	CSU
8	AF20000197	0.0047503	0.0110222	CSU
9	AF20000198	0.0039167	0.0022952	CSU
10	AF20000199	0.0089753	0.0296891	CSU
11	AF20000201	0.015272	0.0375577	CSU
12	AF20000202	0.003173	0.0469209	CSU
13	AF20000204	0.0127857	0.272209	CSU
14	AF20000206	7.9e-05	0.129299	CSU
15	AF20000208	0.0062107	0.0342525	CSU
16	AF20000211	0.0195348	0.0063823	CSU
17	AF20000217	0.001082	0.0705848	CSU
18	AF20000221	0.0001787	0.128282	CSU
19	AF20000223	0.0207844	0.0015396	CSU
20	AF20000224	0.0002292	0.0240631	CSU
21	AF20000226	0.014575	0.0138128	CSU
22	AF20000235	0.0546256	0.0045706	CSU
23	AF20000239	0.0150845	0.0907019	CSU
24	AF20000241	0.0290025	0.0021585	CSU
25	AF20000245	0.0113376	0.0149542	CSU
26	AF20000247	0.0017644	0.0079979	CSU
27	AF20000314	0.0162278	0.0010609	HC
28	AF20000393	0.0112644	0.0041204	HC
29	AF20000403	0.0552405	0.0032541	HC
30	AF20000414	0.0034781	0.0193726	HC
31	AF20000415	0.0181973	0.0124065	HC
32	AF20000416	0.0151066	0.0003379	HC
33	AF20000417	0.028175	0.0019473	HC
34	AF20000438	0.0394356	0.001282	HC
35	AF20000440	0.0273511	0.0038722	HC
36	AF20000443	0.0579294	0.0137672	HC
37	AF20000448	0.010252	0.0782402	HC
38	AF20000454	0.0055402	0.0165279	HC
39	AF20000457	0.0136835	0.0038298	HC
40	AF20000487	0.0248613	0.0035357	HC
41	AF20000488	0.0093624	0.0011212	HC
42	AF20000496	0.0303853	0.0011263	HC
43	AF20000497	0.0318319	0.003699	HC
44	AF20000523	0.0515774	0.0023666	HC
45	AF20000525	0.0029683	0.0345988	HC
46	AF20000528	0.0246885	0.006859	HC
47	AF20000531	0.0170859	0.0022832	HC
48	AF20000532	0.0318681	0.0087692	HC
49	AF20000536	0.0638923	0.0317044	HC
50	AF20000537	0.0143016	0.0031876	HC
51	AF20000538	0.0057146	0.0976052	HC
52	AF20000569	0.127099	0.0299968	HC

## Sheet: Supplementary Fig 2d, e
Supplementary Fig 2d, e The Spearman’s correlation networks based on the core species in HC (upper panel) and CSU (lower panel), the differential Spearman’s correlations network between HC (n=26) and CSU (n=26).
	AF20000177	AF20000179	AF20000182	AF20000195	AF20000196	AF20000198	AF20000199	AF20000201	AF20000202	AF20000204	AF20000211	AF20000223	AF20000235	AF20000239	AF20000241	AF20000247	AF20000192	AF20000194	AF20000197	AF20000206	AF20000208	AF20000217	AF20000221	AF20000224	AF20000226	AF20000245	AF20000393	AF20000569	AF20000537	AF20000532	AF20000531	AF20000528	AF20000525	AF20000523	AF20000497	AF20000488	AF20000487	AF20000443	AF20000440	AF20000438	AF20000416	AF20000415	AF20000403	AF20000314	AF20000538	AF20000536	AF20000496	AF20000457	AF20000454
s_Bifidobacterium_longum	0.87489	14.1886	0.0276	0.05599	0.00404	0.08414	0.55437	0.03979	0.68758	0.14465	0.00864	0	0	0.12731	0.18726	0.59811	0.12372	0	0	0.90506	0.47076	2.70484	0	0.33081	0.04442	0.21157	0.041	0	0.26381	0.11123	0.06435	0.67146	0.01164	1.06416	0.38794	0.08954	1.70731	0.06056	0.05333	0.04409	0.39801	2.7411	0.13986	0.98451	0	0	0.00933	0	0.02476
s_Bifidobacterium_pseudocatenulatum	0.77708	9.11569	0.22557	0.09306	0.00471	0.10623	0.42486	0	0.96273	0.06386	0	0	0	0.37473	0.52726	0.33423	0.02008	0.03852	0.41549	0.32888	0	0	0.08713	0	0	0	0	0.042	2.97333	0.06856	0	0.45768	0.28635	0.34288	0.58167	0	0	0.30952	0.24031	0.2517	0.09013	3.09653	0.65512	0.09388	0	0.00687	0.64546	0	0.02346
s_Adlercreutzia_equolifaciens	0	0.11906	0.0905	0	0	0	0	0.01095	0.00126	0	0.0088	0.04247	0	0.10592	0.03304	0	0	0.12262	0.01782	0	0.00862	0	0	0	0	0	0.04306	0	0.01182	0	0.02202	0.14195	0	0.08927	0	0.0248	0	0.03573	0.14317	0.15866	0.09826	0.08592	0.14272	0.01281	0	0.0056	0.09231	0.00851	0
s_Collinsella_aerofaciens	0	0	0.96139	0.48365	0	0.25143	0.66046	0.30179	0	0.02508	0.18694	0.10802	0.04626	0.39023	2.06223	0	0	0	0.32177	0	0.21328	0	1.63625	0.11197	0.14533	0	0.31815	0.15339	0	0.21635	1.25371	0	0	0.17717	0	0.97291	0	0.75646	1.11604	2.51559	0.939	0	0	0.42923	1.33584	0.08305	0.97827	0.04008	0.14563
s_Bacteroides_caccae	2.63944	0	0.02228	0.00207	0.00677	0.05845	1.94831	0.40446	0.37008	4.20211	0.36523	2.79124	3.26451	1.51479	0.161	1.4733	9.49223	0.28291	0.31525	0.06107	0	0.0062	0	0.04671	0.92522	0	0	5.71272	3.09351	4.62663	0.87803	1.10653	6.62296	3.3518	1.11761	0.32437	2.1037	1.38856	0.32549	0.45483	0.07245	0.11935	2.09156	1.41217	2.4804	0.1384	0.66627	0.23378	0.00281
s_Bacteroides_cellulosilyticus	0.01095	0	0.0039	0	0	0	0.02548	0.04988	0.09428	0.00147	0.04987	0.10373	0.53528	0.12381	1.23187	0	0	0.03867	0	0	0.16926	0.04901	0	0	0.00686	0.91826	0	1.8137	0.0828	0.49632	0	0.89247	0.11458	0.36579	0.78302	0.0051	8.99395	0.21205	0.24565	1.5389	0.00761	0.13997	2.38037	0	0.00126	0.43673	0.0043	0.02913	0
s_Bacteroides_coprocola	4.98542	0	7.67049	16.6945	0.0617	0.01103	0.00516	0	20.7737	0.00652	7.54295	0	0	0.0072	0.00782	0	4.03933	0	22.5004	9.70368	15.2387	9.77678	0	0	14.1564	0	11.4804	0	22.3472	0.03568	1.81475	0.002	0.05284	2.314	13.9294	1.9933	0.01401	0.00148	4.76317	0	9.42892	4.80623	0.00777	7.789	6.93206	4.3619	0	0.06541	5.2442
s_Bacteroides_dorei	9.60851	0	0.09013	0.00993	0.01578	0.37644	4.25555	0.89607	0.0119	0.04657	0	12.2791	6.22252	0.00778	0.4274	0.00518	0.88705	0.00875	0	1.70414	1.21864	0.03218	33.3126	0	0.00336	0	0	12.1754	0	0.05783	0.02473	1.82006	0.02722	0	0.18034	0.96048	4.82901	2.86396	0.22114	0	0.02109	1.23753	0.05821	0.01973	0.75461	0.09845	0.32469	35.8767	0
s_Bacteroides_faecis	0.01284	0.00344	0.01767	0.01279	0	0.02286	0	0.01034	0.00118	0	0.00581	0.02393	0.11609	0.00754	0.57597	0.0026	0.00048	0.01137	0.00924	0	0.00025	0.02544	0	0	0.00326	0.00068	0	0.00346	0.00298	0.00117	0.41962	0.02519	0.0256	0.0223	0	0.00195	0.00846	0.63314	0	0	0.00571	0.01038	0	0.00428	0.00358	0	0.00033	0	0
s_Bacteroides_fragilis	0.02296	0	0	0.70348	45.1126	0	0.15697	0	0.00494	0.28574	0	1.67334	0.6189	0	2.3659	0	0	0.01432	0	0	0.11484	0.53135	11.6866	0.45786	0	1.76305	0.76572	0	0.12884	0.02586	0.09211	0	2.81735	3.0742	0.13938	0	0.25873	0	0.02893	0.21584	0	0	1.96382	0.14025	2.75744	3.14305	0	1.88714	0.01144
s_Bacteroides_intestinalis	0	0	0.3839	0	0	0	0.00689	0.08301	0	0	0.00174	0	5.28752	0.14116	2.0394	0	0	0	0	0	0	0	0	0	0	0	0	0.12028	0	0.15449	0.26479	0	0.19926	2.10641	0.3898	0.00575	0.53957	0.0448	0.10998	0.46649	0.00268	0.3692	3.33197	0.10619	0.03002	1.64661	0.0025	0.14479	0
s_Bacteroides_massiliensis	0.02245	0	1.3197	0.02068	0.00448	3.55412	0	1.16185	0.00198	0.0038	0.00755	0	0	17.1381	0	3.28492	4.75822	4.24453	15.4224	5.44992	6.27324	0.05027	0.00302	0	14.8823	0.00866	0	6.80053	0	0.00868	0.00629	8.38554	0.00407	0	0	4.79055	0.0357	0.94695	1.87043	0	0.44692	7.61412	0.00045	0.00324	0	7.36242	5.02998	0.04993	1.57552
s_Bacteroides_nordii	0.24489	0.03068	0	0	0	0	0.0046	0.0016	0.01933	0.17997	0.07444	0.02849	0.32024	0	0.00088	0	0	0.00966	0	0.00774	0.02467	0.01664	0	0	0	0	0	0.05564	0.06064	0	0	0.02789	0.18945	0.00105	0.16466	0	0	0.01944	0	0.00935	0	0	0.00735	0.00496	0	0.00722	0.00149	0	0
s_Bacteroides_ovatus	3.42868	3.67755	0.12289	0.47197	0.00928	0.02409	0.61728	0.94954	1.00589	0.28365	0	0.25778	3.64884	0.14511	3.16686	0.56933	0.52982	0.19336	0.25912	0.11671	1.1141	0.6506	5.44516	0.00381	0.77818	0.00536	0.27123	0.79674	2.98168	12.8724	0.06328	0.21345	2.67932	0.27766	0.46763	0.05436	0.9357	0.59653	0.12209	0.49533	0.08403	1.59682	0.07907	2.13302	2.31264	0.06598	0.41689	0.83067	0.02812
s_Bacteroides_plebeius	0.01231	0	6.88276	0.08478	0.03573	14.0415	0.00626	0	13.587	0.004	4.54716	4.71997	0	0.01649	0.0169	4.88864	2.58712	0.00262	19.9056	0.03435	14.0589	0.1466	0.00144	2.64283	19.8884	0	13.0923	0.00807	21.7096	0.06624	1.98123	0.06861	0.01502	5.01467	5.16716	2.06194	0.00426	13.332	0.52428	25.4314	9.14055	0.002	0.0117	14.5695	0	8.60194	0.06186	0.06608	9.37442
s_Bacteroides_salyersiae	0	0	0.34409	0	13.698	0.05529	0.23616	1.0737	0.41318	0	0	0	0	0.58545	0.30397	0	0	0	0.08307	0	0	0	1.63699	0	0.60297	0	0	2.84236	0	3.90611	0.31238	0	0	0.15048	0.01677	0.11915	5.5992	2.05429	0.60605	0.62954	0	0.24314	2.0027	0.18345	0.38661	0	0.44579	0	0.00351
s_Bacteroides_stercoris	14.5358	0	4.14167	11.1499	0.0373	2.41715	13.8549	1.35992	4.24451	0.00885	3.5601	0.6559	21.5059	16.3533	0.30159	12.7707	18.1682	3.01842	1.38981	4.03709	0.01212	0.12186	14.7793	0.19932	9.71375	21.1062	3.64802	0.49085	8.27113	0.01776	0.32878	0.05825	0.02278	0	0.84712	5.04052	0.03167	3.20868	0.79049	0	0.30004	0	7.40983	4.86015	3.38163	2.17954	0.8523	0.04419	1.13873
s_Bacteroides_thetaiotaomicron	2.55231	2.57301	0.73405	0.43874	0.00534	0.03521	0.77521	1.08414	0.09326	1.61206	0.22024	0.37571	5.26985	1.9139	0.02517	0.39063	0.45977	0.18659	0.66096	0.10181	0.82083	0.53692	1.1373	0	0.45013	6.54699	0.26427	0.91872	1.18383	2.26258	0.30737	1.66178	0.10849	0.8872	0.08709	0.1389	2.38137	0.26518	0.5374	0.88874	0.0828	0.63689	0.03896	0.38683	1.11867	1.76467	0.40283	0.44775	0.03848
s_Bacteroides_uniformis	3.90215	0	3.46848	0.13336	0.09245	0.3361	1.11233	0.65474	0.53396	3.41779	0.00147	0.45604	7.89895	1.58457	1.79034	4.20236	2.62104	1.26022	0.18108	0.04153	1.24049	0.59069	2.33949	0.01874	2.4317	16.5393	0.38054	9.67876	0.72919	2.27992	0.11159	0.01389	18.4514	1.86374	0.10311	0.93952	7.02493	1.12427	1.83059	0.91052	0.67359	3.73041	2.45157	2.41483	0.43894	0.07165	0.1731	1.33328	0.38808
s_Bacteroides_vulgatus	4.8682	0.00377	1.1797	2.72882	0.0844	0.70497	5.19578	0.64505	1.33579	4.43731	0.18198	0.57771	16.923	2.05338	7.60555	3.62333	2.28217	2.49902	8.95117	1.07799	1.00431	4.03907	0.0158	1.97684	2.68043	0.45458	0.86628	0.91886	2.33596	12.9089	0.36116	0.19635	15.6872	0.52922	0.75509	1.33791	9.92162	0.99424	3.44011	1.21465	0.21153	0.06316	2.53993	9.06173	9.34711	1.77277	1.27979	0.03628	0.76817
s_Bacteroides_xylanisolvens	0.37898	0.23443	0.02797	0.02353	7.14357	0.16439	0.08641	0.03481	0.16734	0.56376	0.14956	0.31236	0.44848	0.0743	0.60303	0.18599	0.13069	0.03259	0.02311	0.00273	0.02104	0.02728	0	0	0.52818	2.17245	0.07803	0.10687	0.07124	0.27242	0.03969	0.16106	2.22541	0.09362	0.12418	0.03822	0.71198	0.13745	0.11203	0.12798	0.04746	0.18695	0.12385	0	1.37599	0.02305	0.02567	1.09955	0.10231
s_Bacteroidales_bacterium_ph8	0.43915	0	0.2678	0	0	0	0.12223	0.12879	0	0	0	0.06773	1.14953	0.46879	0.29432	0	0.7311	0.02452	0	0	0	0	0	0	0	0	0.09244	1.04368	0	0.84738	0.19058	0	0	0.10501	1.09331	0.02304	0.69884	0.04639	0.89504	0.40348	0.38222	0.82509	1.23556	0	0	0.264	0.07694	0	0.0049
s_Odoribacter_splanchnicus	0	0	0.20239	0	0	0	0.67726	0.72665	0.24607	1.16011	0	1.80788	0	1.1199	0.38263	0	0	0.10077	0	0	0	0	0	0	1.43221	0.73026	0.49758	2.45714	0.70607	0.97829	0.63081	1.31567	0	0.1773	1.24371	0.33125	0	4.69663	1.13742	0.81609	0.54526	0.26937	0.99387	0.77988	0	1.91958	0.47533	0.97423	0
s_Parabacteroides_distasonis	7.44695	0	0.20898	0.15625	0	0.13188	0.69525	0.159	0.014	0.04129	0.14036	0	0.00218	2.62004	0.04553	0.17614	0	0.84204	0.19153	0	0.05889	0.43208	0.04171	0.02719	0.03963	0.58152	0.34111	0.01803	0.09483	0.61738	0.00436	3.92696	0.33304	0.01234	0.13347	0.02918	0.99003	0.00405	0.2911	1.09529	0.05904	0.05862	1.0942	0.04267	0.0775	5.00609	0.86366	0.50915	0.18058
s_Parabacteroides_goldsteinii	0.09957	0.00697	0.06074	0	0	0	0.00939	0.13613	0.02083	0.10903	0	0.04295	0.00318	0.08784	0	0	0	0	0	0	0	0.03574	0	0	0	0	0.03576	0.08298	0	0.04321	0	0.59083	0.07256	0	0.33397	0	0.04559	0.14535	0.20946	0.32983	0.00838	0	0.02908	0.04411	0	1.01002	0.00387	0	0.01915
s_Parabacteroides_merdae	4.24928	0	1.05175	0.00875	0	0.01036	2.41924	2.35168	1.48469	0	0.68949	1.24733	2.14883	1.85322	0.11984	5.24227	0.54736	0.27567	0.42672	0.06594	0.42371	0	0	0.13066	0.85603	0	0.49048	0.47594	0.45971	2.08112	0.62126	4.54764	0.00488	0.64464	0.9473	0.66491	0.28261	0.03835	0.90878	2.04227	0.34487	0.83687	2.43904	1.12499	0.41732	1.16528	0	0	0.23131
s_Prevotella_copri	0.02403	0.00233	0.15312	2.7412	0.04582	0.0276	0	5.22702	0.01278	0.00674	39.9134	41.192	0.10851	0.07452	0.19066	0	0	0	0.02668	0.00793	0.0027	0.07431	0.00081	55.5977	0	0.02332	0	0	0.00758	0.05957	46.7	0.10398	0.04343	28.0363	0	0	0	0.05644	0.0367	0	0	0.00314	0.01392	0.06223	0.08156	0.03381	32.8412	0.00191	0
s_Prevotella_stercorea	0.0322	0	29.5249	0	0.01386	0	0	3.37902	0.0066	0	0	0	0.03688	0	2.16147	13.5633	5.48074	56.002	0	0.00282	0.0029	0.00283	0	21.2196	0.05237	0	0	0	0	0	0.01159	0.01273	0.01047	0	0	39.2884	0.025	0.00259	0.00853	0	17.2514	0	0.0045	0	0.00985	0	0	0	0
s_Alistipes_finegoldii	0.63909	0	0.16383	0.00342	0	0	0.34039	0	0.0441	0	0.41985	0	0.03104	1.06545	0.49255	0	0	0.01966	0.03229	0	0.02035	0	0	0	0	0	0.04038	0.01366	0.00144	0.57457	0.00046	0	0	0.37365	3.09171	0.04482	0	0.90155	0.08741	0	0.08032	0.38011	0	0.44834	0	0.5223	0.27586	0.45437	0.02588
s_Alistipes_onderdonkii	0.93727	0	0.07257	0	0	0	0.22155	0.00957	0.04907	0	0.14475	0.32296	2.72892	0.13054	0.16307	0	0	0.01589	0.00816	0	0.23703	0	0	0	0	0	0	0.09213	2.14351	3.99177	0.26503	2.28568	2.37449	0.92256	3.54395	0.04008	3.64006	0.58398	1.71838	0	0.10216	0.0445	1.28754	1.95502	0	0.13345	0.76674	1.76587	0.06645
s_Alistipes_putredinis	0	0	0.01668	0.12573	0.01241	0.00079	2.50555	3.80085	1.24085	0	4.96619	3.09454	6.47384	10.4372	3.69364	0	0	0.27459	0.05959	0.00474	1.08252	0.04363	0	0.09229	7.08013	9.13232	4.67964	9.00107	2.14265	5.7854	2.87249	21.4106	14.5345	4.66109	5.89938	1.90686	0.03024	8.42988	12.5879	2.28229	2.77518	3.25308	13.852	1.6395	0.00325	12.0463	2.59102	1.49607	1.12178
s_Alistipes_shahii	0.2484	0	0.17001	0	0	0	1.29959	0.24714	0.43713	0	1.1132	0.14773	0.49764	1.71441	1.11745	0	0	0.15001	0.08049	0.00487	0.02914	0.01021	0	0	0.7203	0	0.44977	0.68844	0.36971	1.6855	0.02481	0.0006	0.05953	0.09207	3.90199	0.29862	1.45347	1.16327	1.43486	1.48603	0.52811	1.14262	0.73182	1.3508	0	2.30979	0.75442	0.88566	0.53589
s_Streptococcus_parasanguinis	0	0.25149	0.0489	0.05393	0	0.23792	0	0.07589	0	0.56219	0.06745	0	0.00734	0.0258	0	0	0.00396	0	0.13691	0.78322	0.01943	0.21446	0	0	0	0.01664	0	0.00644	0	0.02383	0.00897	0	0	0	0.01449	0.28859	0.03871	0.05357	0	0.01032	0.07282	0.03083	0.01404	0.05047	0.02721	0	0	0	0.18538
s_Streptococcus_salivarius	0.05699	0.46869	0.63824	0.43944	0.02679	2.49132	0.03985	0.55404	0.01266	0.34976	0.1637	0.065	0.10138	0.05015	0.05097	0.09433	0.34886	0	0.28405	2.21713	0.23707	0.20047	0	0.02919	0	0.14528	0.15574	0.02373	0.02929	0.11063	0.05585	0.1194	0.00859	0.01775	0	2.63945	0.12656	0.08497	0.06681	0.09672	0.34896	0.46883	0.10321	0.0145	0.10661	0	0.02504	0.25502	1.27963
s_Clostridium_bolteae	0.62217	0.52082	0.00457	0	0.07856	0	0	0	0.02412	0.12914	0	0.00743	0.26519	0.0265	0.02858	0.23528	0.09991	0.0012	0.01502	0.12935	0.02027	0.03627	0.65996	0	0.19256	0.09807	0.0135	0	0.11923	0.0637	0	0.0184	0.23095	0	0.00291	0.0173	0.07585	0.00298	0.01365	0.01416	0	0	0.01773	0.00625	0.20956	0.37209	0.01899	0	0
s_Clostridium_citroniae	0.06138	0.01001	0.009	0	0	0	0	0	0.142	0.0121	0	0	0.06804	0	0	0.01348	0.00209	0	0.00357	0.04999	0.01004	0	0	0	0.00975	0	0.012	0.00098	0.01406	0.01823	0	0.05327	0.0769	0.01352	0	0	0.04007	0.02071	0.00592	0.00152	0	0	0.01157	0.00904	0.00034	0.02895	0	0	0
s_Clostridium_hathewayi	0.05875	0.43333	0	0	0.85315	0	0	0	0.10178	0.02554	0	0	0.01502	0	0.04716	0.02584	0.06447	0	0	0.10389	0.00269	0	0.52358	0	0	0.00103	0	0	0.01678	0.02373	0	0.05812	0.07268	0.08871	0.03108	0.00351	0.06221	0	0	0.00104	0	0	0.01166	0	0.04208	0.11865	0.00288	0	0
s_Clostridium_leptum	0.02168	0	0.01465	0	0	0	0.03496	0.10263	0.02499	0	0.03133	0.03672	0	0	0.16282	0.09285	0	0	0	0	0.03537	0	0	0	0.05079	0	0.19625	0	0.05593	0.04356	0	0.22112	0.00768	0.0377	0.00426	0	0.16246	0.12564	0.00561	0.32126	0	0.04332	0.50289	0.02148	0	0.02512	0.43741	0	0.0375
s_Flavonifractor_plautii	0.28493	0.27194	0.0121	0	0.19179	0	0.00224	0.03508	0.03988	0.02157	0	0.019	0	0	0	0	0.66251	0	0	0	0.0269	0.05257	0.24426	0	0.02171	0.02043	0	0	0.00707	0.12345	0	0	0.4972	0.00889	0	0.00499	0.03882	0	0	0.00539	0	0.00453	0.00517	0	0.02144	0.06272	0.0021	0.00945	0
s_Eubacterium_eligens	0.00139	0.00881	0.81501	29.5162	0.04485	10.6035	6.99219	1.61803	3.20427	3.95648	2.19051	0.10089	0	0.09724	1.04199	0	3.80202	0.9302	1.367	17.1361	1.33502	0.19565	0.0147	0.10545	0.07693	0.98055	1.18658	3.29779	1.60406	12.6809	0.58329	0.011	0.02636	0.1546	0.57502	2.3629	5.41011	5.05172	5.25158	0.87743	1.91789	18.6094	0.81083	0.71531	0.00672	0.00146	0.11818	0.19808	1.95784
s_Eubacterium_hallii	0	5.34463	0.38719	0.41793	2.16708	0.28414	0.21745	0.11043	0	0.05218	0.16969	0.05503	0.10629	0.44438	0.08864	0.32677	0.06592	0.43999	0.2757	0.01397	0.32716	0.36926	0.31197	0	0.00277	0.21066	0.18745	0.13177	0.39654	0.28009	0.2011	0.18081	0.05275	0.31095	1.0046	0.46557	0.07524	0.13473	1.11084	0.58484	0.45514	0.61282	0.7119	0.07381	0.10309	0.01302	1.32243	0.06544	0.16084
s_Eubacterium_ramulus	0	0	0.01628	0.05962	0	0.01303	0.02635	0.06489	0	0.08794	0.02725	0.17463	0.11494	0	0	0	0.00749	0.01482	0.17624	0	0.03193	0	0	0	0.02242	0.04299	0.05882	0.06759	0.06275	0.00983	0.13212	0.12565	0	0	0.09449	0.11418	0.02535	1.16097	0.53568	0.40578	0.06122	0.15229	0	0.03016	0	0.02467	0.02212	0.00443	0.30484
s_Eubacterium_rectale	0.00428	8.48283	3.00287	4.08465	0.45975	8.32589	8.23848	5.98049	15.4692	1.7585	0.05617	8.22964	2.22959	5.17896	38.3995	6.6577	1.71157	0	0.94579	0.01294	1.18424	26.5788	0.00835	7.3939	2.18234	6.46997	3.55084	0.832	0	0.00055	1.4476	2.48092	7.14982	0.21606	12.1818	4.00918	0.00897	0.61896	1.41515	9.21563	8.70896	0.22165	1.59496	11.7302	11.76	0.40111	16.3088	6.52674	6.36798
s_Eubacterium_ventriosum	0	0	0.09617	0.08136	0	0.01245	0.21709	0	0	0.04714	0.00146	0.01598	0.06845	0	0.80471	0.01251	0.15641	0.10161	0.04892	0	0.09515	0.01903	0	0	0.02408	0.35778	0.05015	0.07558	0	0.0732	0.27573	0.18287	0	0.3014	0.01542	0.15614	0.22172	0.06602	0.003	0.32735	0.38771	0.23701	0.15554	0.01042	0	0	0.05757	0.07692	0.11915
s_Anaerostipes_hadrus	0.00089	0	0	0.05238	0.24416	0.06408	0.01696	0	0.01263	0.0053	0.00208	0	0	0.05318	0.02721	0.0355	0	0.03563	0.05999	0	0.03674	0.12102	0	0	0	0	0.00729	0.02789	0.07433	0.0008	0	0.02471	0	0	0.24013	0.18377	0.00421	0.01391	0.00384	0.00833	0.09334	0.0017	0.25598	0.26837	0.05193	0	0.00444	0.03142	0.02168
s_Ruminococcus_gnavus	1.12594	6.3157	0.00517	0.36631	6.56852	0.04602	0.03871	0	0.56165	0.99512	0	0	0.30027	0.69867	0.07136	0.70756	1.14937	0.22642	0.61717	3.93999	0.50511	0.8257	9.66118	0.08827	0.76126	1.25778	0.00428	0	0.09291	0.00554	0	0.0037	0.04371	0	0.00237	0.05149	0.17479	0.0005	0	0	0	0	0.08107	0.00344	1.66661	0.29344	0	0.05447	0.28767
s_Ruminococcus_obeum	0.07051	0.35891	0.53965	0.38205	0.21797	0.33358	0.1528	0.50851	0.07123	0.06067	0.33753	0.09507	0.08406	0.12229	0.23008	0.16537	0.11944	0.84299	0.25261	0.0079	0.42365	0.10047	0.01787	0.00708	0.02529	0.19672	0.306	0.18928	0.23586	0.48938	0.40761	0.91138	0.09757	0.31145	1.16836	0.28149	0.90492	0.5817	0.86115	1.97161	0.55514	0.61286	0.81823	0.2007	0.54144	0.09889	1.85383	0.2043	0.40611
s_Ruminococcus_torques	0.174	6.53969	0.04162	0.08798	6.33066	0.97979	0.25394	0.36381	0.03587	0.47627	0.43537	0.67874	0.12467	0.4844	0.22142	1.14785	0.37831	0.39897	0.34805	0.67721	0.59774	1.24356	0.71487	0.10868	0.45204	1.33705	0.22007	0.15297	0.8155	0.35226	0.61015	0.4179	0.05577	1.90222	0.32902	0.61595	0.67648	3.25446	1.69424	0.74454	0.24472	0.75841	0.52488	0.13575	4.42424	0.79474	1.40724	0.36239	0.53903
s_Coprococcus_catus	0	0	0.15754	0.1127	0	0	0.06021	0.15331	0	0	0.05017	0.00934	0.02313	0.05317	0.18175	0	0	0	0.13246	0	0	0	0	0.01584	0	0.04583	0.3172	0.15569	0.25449	0.29132	0.10483	0.06306	0	0.41396	0.23229	0.17242	0.97246	0.35456	0.41301	0.4632	0.37176	0.41359	0.33718	0.29239	0	0.24801	0.26005	0.0439	0.10571
s_Coprococcus_comes	1.32794	0	0.56846	0.5168	0	0.67731	0.59869	0.49697	0	0.62297	0.35383	0.24842	0.21914	0	0.17403	0	0.31816	0	0.97444	0	0.42038	0	0	0	0.4219	0.24294	0.37642	0.08111	0.08331	0.31352	0.11202	0.50253	0	0.03546	0.36294	0	0.75433	0.90927	0.20363	0.46362	0.31167	0.48857	0.15239	0.0703	0	0.04108	0.44661	0.28198	0.64121
s_Dorea_formicigenerans	0	0	0.46847	0.21993	0	0.72232	0.09109	0.07817	0.17989	0	0.16373	0.09906	0	0.20312	0.09284	0	0.47027	0.15005	0.59451	0.03679	0.35508	0	0.12347	0.05814	0.08397	0.09963	0.20156	0.1968	0.22631	0.20821	0.2662	0.22514	0.11979	0.61913	0.36956	0.89191	0.90102	0.82389	0.8887	0.81526	0.31354	0.52083	0.27433	0.05743	0	0.11968	0.58636	0.0179	0.3286
s_Dorea_longicatena	0	1.39414	0.149	0.14075	0	0.13889	0.06139	0.50587	0.08433	0.03066	0.11741	0.05845	0.02416	0.10318	0.03474	0	0.1964	0.12716	1.24762	0	0.05133	0.28663	0.05936	0.04169	0.07492	0.05954	0.13445	0.04821	0.13158	0.15736	0.30976	0.22067	0.05886	0.14843	0.1389	0.41229	0.21799	0.49352	0.36534	0.28203	0.15223	0.428	0.98246	0.17266	0	0.08946	0.36906	0.01341	0.41839
s_Lachnospiraceae_bacterium_1_1_57FAA	0.04755	0.04213	0.04044	0	0	4.84706	0.58625	0	0	0.03026	0.29822	0.11192	0.01981	0	0.26289	0.49557	0	0.17763	0.02421	0.12763	0	0.05646	0	0	0.59633	0.91584	0.48991	0.05604	0	0.06417	0.60369	0.87559	0.01743	0.98195	0	1.52909	0.35434	0.8986	3.63789	0	0.00935	1.66751	0.08566	0.01099	0	1.06821	0.39037	0.9412	0
s_Lachnospiraceae_bacterium_2_1_58FAA	0	0.4013	0.01082	0.05365	0	0.22753	0	0	0.07302	0	0.0146	0	0.12764	0.00606	0.02462	0.00547	0.01657	0	0.00137	0	0	0.13581	0.12305	0	0.46878	0	0	0	0.09299	0	0	0	0.00863	0	0	0.07757	0	0	0.13729	0.00108	0	0	0.02881	0	0.00079	0	0.04633	0	0.05414
s_Lachnospiraceae_bacterium_3_1_46FAA	0	0	0	0	0.08254	0	0.24983	0.00623	0	0	0.05652	0.00547	0	0.0151	0	0.00217	0.03147	0	0	0	0.02324	0	0.0274	0.02053	0	0.04482	0.06585	0.84864	0	0	0.01681	0.05635	0	0.00071	0	0	0.29948	0.15952	0	0.04087	0	0	0.0037	0.17196	0	0	0.04522	0.00589	0.00974
s_Lachnospiraceae_bacterium_5_1_63FAA	0.4869	1.40573	0.0065	0.18011	0.60551	0.15277	0.09113	0.0066	0.03021	0.0572	0.01945	0.00161	0.17427	0.05267	0.08997	0.10742	0.00627	0.06158	0.11265	0	0.06897	4.10268	0	0	0.04769	0.05009	0.02133	0.04049	0.0413	0.65732	0.04955	0.00836	0.00891	0.06249	0.56633	0.12957	0.18919	1.04256	0.1631	0.06632	0.13118	0.3996	0.28256	0.23937	0.24057	0.0058	0.68421	0.03173	0.17615
s_Lachnospiraceae_bacterium_7_1_58FAA	0.24195	0.01472	0.0082	0	0.0145	0	0.00078	0.01426	0.01633	0.05251	0	0.00357	0.00403	0.01106	0.00698	0.00712	0.09503	0	0	0	0.00153	0.00444	0.0075	0	0.00399	0.00484	0.01494	0.0023	0.06543	0.00756	0	0.0679	0.04795	0.1058	0.00143	0.00494	0.02269	0.00741	0.01934	0.00932	0	0.0458	0.90384	0	0.05907	0.23837	0.01083	0.0006	0
s_Roseburia_hominis	0	0	0.24157	0	0	0.05809	0.00037	0.05572	0	0.05779	1.56404	0.16615	0.06785	0.07193	0.06639	0.01107	0.05788	0.04373	0.08996	0	0.19742	0.00773	0	0	0	0.16095	0.00566	9.78747	0.23374	1.27333	0.30055	0.17874	0	2.14862	0.14903	0.14533	0.06918	0.11525	0.21355	0.22617	0.03582	0.15471	0.0428	0.24362	0	2.47614	0.44682	0.00113	0.0422
s_Roseburia_intestinalis	0.20265	0	0.30858	7.6349	0.01572	0.70843	4.61389	0.4509	0.00126	0	0.09347	0.08781	0	0.57932	0.06475	3.69081	0	2.42102	0	0.00116	11.7322	1.23857	0.00316	0	0	0	0.18969	0	0	2.66503	0	0.2002	0.00672	0	0.34635	1.52582	1.00389	0.18587	1.81099	0.06259	0.90693	0	2.01343	1.11378	8.26894	0.13662	0	0.00427	11.6674
s_Roseburia_inulinivorans	0	0	1.00914	9.20557	0	3.88926	4.31136	12.8009	0.20085	3.76442	0.44799	4.89194	0.16144	0.61067	0.38819	10.5915	2.19378	3.33109	3.25997	0.00754	9.24312	1.69878	0	0.61619	0.52825	1.40352	2.33569	4.24687	1.65253	1.84696	1.05174	0.23366	1.99364	0	0.81743	2.40035	0.44752	2.58944	0.20408	0.97186	0.50623	3.03866	3.95325	5.12404	8.20383	0.31831	0.57606	7.18255	0.53546
s_Faecalibacterium_prausnitzii	11.9205	8.64468	7.55752	6.40967	0.10868	18.1187	19.1944	18.8218	12.7571	16.8242	12.5343	4.64214	1.90998	11.4961	13.6636	8.92106	11.645	13.3802	12.3954	0.03638	11.2011	14.263	0.04876	0.26424	1.83754	6.23277	15.5729	13.6357	5.29451	11.3784	11.1527	12.025	6.22979	15.0872	15.8173	10.5734	13.1201	15.7638	16.3354	12.9838	14.7561	21.3225	9.21665	13.2855	9.19797	5.78817	6.10896	14.6455	28.5725
s_Ruminococcus_sp_5_1_39BFAA	0	0	0.46264	0.71951	0	1.18223	0.73131	1.06236	0	1.05355	0.51849	0	0	1.38835	0	1.60338	0	0	0.47269	0	1.57055	2.3463	0	0	0	1.08958	0.54419	0	0	0	0	0.44195	0	0	1.07213	0.74253	3.36556	1.96218	0.63138	1.29304	0.68274	1.10793	1.7432	0.23156	0	0	1.74183	0.42827	0.70282
s_Veillonella_parvula	0	0.87614	0.04236	0.02248	0.00066	0.30337	0.03216	0.01391	0.04552	0.17055	0.03179	0	0	0.02596	0	0.00161	0.02179	0	0.04321	0.06894	0.05451	0.13079	0.00077	0	0	0.17813	0	0	0	0.06342	0.01654	0	0	0	0	0.01148	0.00768	0.03678	0.01777	0.02363	0	0.01243	0	0.01281	0	0	0	0.00178	0.84331
s_Burkholderiales_bacterium_1_1_47	0.36524	1.11042	0.00569	0.18757	0	0	0.58426	0.02938	0.00842	0.19108	0.00431	0	0	0.67718	0.03465	0.44348	0	0.24325	1.00852	0	1.00987	0	0.23009	0.13311	0.82547	0	0.41151	0.20515	0	0.37652	0.15594	0	0.68096	0.01718	0.11264	0.1282	0.41165	0.01016	0.03033	0.12024	0.06563	0	0	0	0	0	0.22605	1.20082	0.14382
s_Parasutterella_excrementihominis	0.4711	0.50444	0.00682	0.38282	0	0	0.75998	0.03608	0.2395	0.32971	0.0218	0	0	0.48832	0.03607	0.35951	0	0.16328	0.00152	0	0.75855	0	0.27208	0.37613	0.04776	0	0.27884	0.24097	0	1.57205	0.18631	0	0.48361	0.12161	0.25517	0.07214	0.68104	0.01836	0.0296	0.43426	0.18507	0	0	0	0	0	0.08591	0.32154	0.01638
s_Bilophila_wadsworthia	0.00601	0	0.01304	0.00383	0.11569	0	0	0.04025	0.15173	0	0	0.08034	0	0.05477	0.01255	0	0	0.00115	0	0.00432	0.05137	0	0	0	0.16512	0.14398	0.03909	0.03934	0.13478	0.13892	0.01935	0.07889	0.12648	0.03148	0	0.02451	0.14328	0.02203	0.07261	0.11666	0	0.02549	0.08739	0.05853	0.01448	0.00213	0.05608	0	0.0076
s_Escherichia_coli	0.51208	1.54329	4.264	0.06744	2.50815	0.0083	2.55344	2.02534	3.82703	0.6614	0.52773	0.07362	0.15679	8.31675	0.13194	0.09223	9.01526	0.11055	0.35502	7.52618	1.38869	6.20998	3.11935	2.28272	0.4549	0.0391	0.22526	2.96034	0.09107	0.69515	0.20897	0.5623	3.26493	0.10648	0.36753	0.03612	0.0355	1.35419	0.31461	0.01154	0.03379	0.049	0.12227	0.03472	1.84915	2.62828	0.05655	0.30129	1.35752
s_Klebsiella_pneumoniae	0.07525	0.32355	0.89668	0.05995	0.03141	0.1752	0.37676	1.69018	0.15168	25.5644	0.1105	0	0	0	0	0	0.68754	0	0.13003	1.45938	1.48008	0.0228	0.0477	0.03532	0	0.05456	0.14341	0	0	0.03731	0	0.04101	0.02476	0.0987	0	0	0	0	0	0	0	1.16616	0.03468	0.0094	6.23028	0.24659	0	0.02722	0
s_Haemophilus_parainfluenzae	0.01367	0.66468	2.2306	0.55663	0	0.02557	0.1237	1.33464	0.04402	0.42585	0.14301	0	0.00848	0.0592	0.05371	0.03206	0.00556	0	0.05741	7.71668	0.04107	6.65693	0	0.00918	0	0	0	0.01514	0	0.01038	0.07462	0	0.14209	0.00232	0	1.93273	0.02444	0.21672	0.13634	0.17252	0.02419	0.36637	0.00377	0.23922	0.30871	0	0	0.03478	0.75042
[truncated: 4 more columns]

## Sheet: Supplementary Fig 2g
Supplementary Fig 2g. Receiver operating characteristic curves of Klebsiella pneumoniae for correctly distinguishing HC (n=26) and CSU (n=26).
	group	s__Klebsiella_pneumoniae
AF20000202	CSU	0.15168	training sample
AF20000204	CSU	25.5644	training sample
AF20000223	CSU	0	training sample
AF20000201	CSU	1.69018	training sample
AF20000197	CSU	0.13003	training sample
AF20000224	CSU	0.03532	training sample
AF20000241	CSU	0	training sample
AF20000199	CSU	0.37676	training sample
AF20000235	CSU	0	training sample
AF20000217	CSU	0.0228	training sample
AF20000194	CSU	0	training sample
AF20000208	CSU	1.48008	training sample
AF20000226	CSU	0	training sample
AF20000196	CSU	0.03141	training sample
AF20000177	CSU	0.07525	training sample
AF20000245	CSU	0.05456	training sample
AF20000195	CSU	0.05995	training sample
AF20000211	CSU	0.1105	training sample
AF20000179	CSU	0.32355	test sample
AF20000182	CSU	0.89668	test sample
AF20000198	CSU	0.1752	test sample
AF20000239	CSU	0	test sample
AF20000247	CSU	0	test sample
AF20000192	CSU	0.68754	test sample
AF20000206	CSU	1.45938	test sample
AF20000221	CSU	0.0477	test sample
AF20000403	Ctrl	0.03468	training sample
AF20000457	Ctrl	0.02722	training sample
AF20000440	Ctrl	0	training sample
AF20000414	Ctrl	0	training sample
AF20000448	Ctrl	1.89985	training sample
AF20000523	Ctrl	0.0987	training sample
AF20000314	Ctrl	0.0094	training sample
AF20000531	Ctrl	0	training sample
AF20000496	Ctrl	0	training sample
AF20000416	Ctrl	0	training sample
AF20000393	Ctrl	0.14341	training sample
AF20000537	Ctrl	0	training sample
AF20000532	Ctrl	0.03731	training sample
AF20000488	Ctrl	0	training sample
AF20000487	Ctrl	0	training sample
AF20000536	Ctrl	0.24659	training sample
AF20000569	Ctrl	0	training sample
AF20000538	Ctrl	6.23028	training sample
AF20000528	Ctrl	0.04101	test sample
AF20000525	Ctrl	0.02476	test sample
AF20000497	Ctrl	0	test sample
AF20000443	Ctrl	0	test sample
AF20000438	Ctrl	0	test sample
AF20000415	Ctrl	1.16616	test sample
AF20000454	Ctrl	0	test sample
AF20000417	Ctrl	0	test sample

## Sheet: Supplementary Fig 2h left
Supplementary Fig 2h Left panel: Relapse-free analysis based on the 5 SCFA-producing bacteria (Left panel, n=22)
	ID	Group	OS	Relapse_free_time_days	s__Bacteroides_intestinalis	s__Coprococcus_catus	s__Odoribacter_splanchnicus	s__Roseburia_hominis	s__Ruminococcus_obeum	riskscore	status
24	AF20000241	CSU	1	1315	2.0394	0.18175	0.38263	0.06639	0.23008	-1.76571	Low-risk
19	AF20000223	CSU	1	1315	0	0.00934	1.80788	0.16615	0.09507	-0.856799	Low-risk
11	AF20000201	CSU	1	1135	0.08301	0.15331	0.72665	0.05572	0.50851	-0.831609	Low-risk
21	AF20000226	CSU	1	10	0	0	1.43221	0	0.02529	-0.779207	Low-risk
23	AF20000239	CSU	1	200	0.14116	0.05317	1.1199	0.07193	0.12229	-0.766462	Low-risk
13	AF20000204	CSU	1	150	0	0	1.16011	0.05779	0.06067	-0.580467	Low-risk
3	AF20000182	CSU	1	365	0.3839	0.15754	0.20239	0.24157	0.53965	-0.552403	Low-risk
10	AF20000199	CSU	1	540	0.00689	0.06021	0.67726	0.00037	0.1528	-0.540661	Low-risk
6	AF20000195	CSU	1	1165	0	0.1127	0	0	0.38205	-0.327289	Low-risk
8	AF20000197	CSU	1	970	0	0.13246	0	0.08996	0.25261	-0.280645	Low-risk
5	AF20000194	CSU	1	1133	0	0	0.10077	0.04373	0.84299	-0.0950463	Low-risk
20	AF20000224	CSU	1	5	0	0.01584	0	0	0.00708	-0.0414821	High-risk
2	AF20000179	CSU	1	730	0	0	0	0	0.35891	-0.0347878	High-risk
7	AF20000196	CSU	1	180	0	0	0	0	0.21797	-0.021127	High-risk
1	AF20000177	CSU	1	1135	0	0	0	0	0.07051	-0.00683427	High-risk
26	AF20000247	CSU	1	2	0	0	0	0.01107	0.16537	-0.00557031	High-risk
17	AF20000217	CSU	1	545	0	0	0	0.00773	0.10047	-0.00243526	High-risk
18	AF20000221	CSU	1	1215	0	0	0	0	0.01787	-0.00173207	High-risk
14	AF20000206	CSU	1	180	0	0	0	0	0.0079	-0.000765717	High-risk
9	AF20000198	CSU	1	180	0	0	0	0.05809	0.33358	0.0225479	High-risk
15	AF20000208	CSU	1	45	0	0	0	0.19742	0.42365	0.14545	High-risk
16	AF20000211	CSU	1	90	0.00174	0.05017	0	1.56404	0.33753	1.31473	High-risk

## Sheet: Supplementary Fig 2h right
Supplementary Fig 2h Right panel: Relapse-free analysis based on the 4 opportunistic pathogens (Right panel, n=22).
	ID	Group	OS	Relapse_free_time_days	s__Bilophila_wadsworthia	s__Escherichia_coli	s__Klebsiella_pneumoniae	s__Ruminococcus_gnavus	riskscore	status
1	AF20000177	CSU	1	1135	0.00601	0.51208	0.07525	1.12594	0.0478656	Low-risk
2	AF20000179	CSU	1	730	0	1.54329	0.32355	6.3157	-0.0150237	Low-risk
3	AF20000182	CSU	1	365	0.01304	4.264	0.89668	0.00517	0.69972	High-risk
5	AF20000194	CSU	1	1133	0.00115	0.11055	0	0.22642	0.00954205	Low-risk
6	AF20000195	CSU	1	1165	0.00383	0.06744	0.05995	0.36631	0.00872991	Low-risk
7	AF20000196	CSU	1	180	0.11569	2.50815	0.03141	6.56852	0.394447	High-risk
8	AF20000197	CSU	1	970	0	0.35502	0.13003	0.61717	0.0341147	Low-risk
9	AF20000198	CSU	1	180	0	0.0083	0.1752	0.04602	0.010977	Low-risk
10	AF20000199	CSU	1	540	0	2.55344	0.37676	0.03871	0.386527	High-risk
11	AF20000201	CSU	1	1135	0.04025	2.02534	1.69018	0	0.50551	High-risk
13	AF20000204	CSU	1	150	0	0.6614	25.5644	0.99512	1.75538	High-risk
14	AF20000206	CSU	1	180	0.00432	7.52618	1.45938	3.93999	1.01872	High-risk
15	AF20000208	CSU	1	45	0.05137	1.38869	1.48008	0.50511	0.40957	High-risk
16	AF20000211	CSU	1	90	0	0.52773	0.1105	0	0.0823816	Low-risk
17	AF20000217	CSU	1	545	0	6.20998	0.0228	0.8257	0.850912	High-risk
18	AF20000221	CSU	1	1215	0	3.11935	0.0477	9.66118	0.0550918	Low-risk
19	AF20000223	CSU	1	1315	0.08034	0.07362	0	0	0.220182	Low-risk
20	AF20000224	CSU	1	5	0	2.28272	0.03532	0.08827	0.323303	High-risk
21	AF20000226	CSU	1	10	0.16512	0.4549	0	0.76126	0.46484	High-risk
23	AF20000239	CSU	1	200	0.05477	8.31675	0	0.69867	1.29703	High-risk
24	AF20000241	CSU	1	1315	0.01255	0.13194	0	0.07136	0.0486253	Low-risk
26	AF20000247	CSU	1	2	0	0.09223	0	0.70756	-0.0155643	Low-risk
