# Supplementary material for: Gut microbiota facilitate chronic spontaneous urticaria
Source: Nat Commun. 2024 Jan 2;15:112. doi: 10.1038/s41467-023-44373-x (PMC10762022; doi:10.1038/s41467-023-44373-x)
Supplement: Supplementary file 4 — Source Data [file 41467_2023_44373_MOESM4_ESM.zip › Source data-Supplementary Fig4.xlsx]

## Sheet: Supplementary Fig 4a
Supplementary Fig 4a: Comparison of β-diversity between FMT-HC group and FMT-CSU group.
Domain	Kingdom	Phylum	Class	Order	Family	Genus	Species	NC2	NC3	NC1	NC4	NC5	HC1	HC4	HC6	HC8	HC5	CSU4	CSU6	CSU2	CSU3	CSU8
d__Bacteria	k__unclassified_d__Bacteria	p__Actinobacteria	c__Coriobacteriia	o__Eggerthellales	f__Eggerthellaceae	g__Asaccharobacter	s__Asaccharobacter_celatus	0	0	0	0	0	0	0	0	0	30	0	80	12	52	0
d__Bacteria	k__unclassified_d__Bacteria	p__Firmicutes	c__Clostridia	o__Clostridiales	f__Lachnospiraceae	g__Lachnoclostridium	s__Lachnoclostridium_edouardi	0	0	0	0	0	0	0	0	0	0	0	0	0	0	0
d__Bacteria	k__unclassified_d__Bacteria	p__Actinobacteria	c__Coriobacteriia	o__Eggerthellales	f__Eggerthellaceae	g__Gordonibacter	s__Gordonibacter_pamelaeae	0	0	0	0	0	0	6	0	0	20	0	20	6	12	0
d__Bacteria	k__unclassified_d__Bacteria	p__Proteobacteria	c__Gammaproteobacteria	o__Enterobacterales	f__Morganellaceae	g__Xenorhabdus	s__Xenorhabdus_nematophila	0	0	0	0	0	0	4	0	0	22	0	0	44	28	0
d__Bacteria	k__unclassified_d__Bacteria	p__Actinobacteria	c__Actinobacteria	o__Bifidobacteriales	f__Bifidobacteriaceae	g__Bifidobacterium	s__Bifidobacterium_pseudolongum	0	0	0	0	0	0	6	0	0	10	0	0	0	0	0
d__Bacteria	k__unclassified_d__Bacteria	p__Firmicutes	c__Clostridia	o__Clostridiales	f__Lachnospiraceae	g__Mediterraneibacter	s__Mediterraneibacter_glycyrrhizinilyticus	0	0	0	0	0	0	0	0	0	12	0	426	0	6	0
d__Bacteria	k__unclassified_d__Bacteria	p__Bacteroidetes	c__Bacteroidia	o__Bacteroidales	f__Rikenellaceae	g__Alistipes	s__Alistipes_shahii	0	0	2	0	0	12	892	188	108	2216	34	896	80	44	66
d__Bacteria	k__unclassified_d__Bacteria	p__Firmicutes	c__Clostridia	o__Clostridiales	f__Lachnospiraceae	g__Blautia	s__Blautia_obeum	2	8	2	2	28	44	348	16	68	554	6	114	76	38	12
d__Bacteria	k__unclassified_d__Bacteria	p__Firmicutes	c__Erysipelotrichia	o__Erysipelotrichales	f__Erysipelotrichaceae	g__Coprobacillus	s__Coprobacillus_cateniformis	0	0	0	0	0	12	0	342	162	0	250	1882	132	328	0
d__Bacteria	k__unclassified_d__Bacteria	p__Bacteroidetes	c__Bacteroidia	o__Bacteroidales	f__Tannerellaceae	g__Tannerella	s__Tannerella_forsythia	0	0	0	0	0	0	0	4	0	26	0	0	20	44	0
d__Bacteria	k__unclassified_d__Bacteria	p__Bacteroidetes	c__Bacteroidia	o__Bacteroidales	f__Barnesiellaceae	g__Barnesiella	s__Barnesiella_intestinihominis	0	0	0	0	0	0	20	38	38	64	56	38	34	14	28
d__Bacteria	k__unclassified_d__Bacteria	p__Proteobacteria	c__Betaproteobacteria	o__Burkholderiales	f__Sutterellaceae	g__Parasutterella	s__Parasutterella_excrementihominis_CAG:233	0	0	0	0	0	16	12	0	58	12	80	14	90	26	50
d__Bacteria	k__unclassified_d__Bacteria	p__Firmicutes	c__Clostridia	o__Clostridiales	f__Clostridiaceae	g__Clostridium	s__Clostridium_paraputrificum	0	0	0	0	0	0	6	0	0	16	0	0	2	0	0
d__Bacteria	k__unclassified_d__Bacteria	p__Firmicutes	c__Clostridia	o__Clostridiales	f__Eubacteriaceae	g__Eubacterium	s__Eubacterium_ramulus	4	4	0	0	34	0	24	12	68	30	2	36	84	32	20
d__Bacteria	k__unclassified_d__Bacteria	p__Proteobacteria	c__Gammaproteobacteria	o__Enterobacterales	f__Enterobacteriaceae	g__Enterobacter	s__Enterobacter_cancerogenus	4	0	8	18	0	0	0	0	0	0	0	0	0	0	0
d__Bacteria	k__unclassified_d__Bacteria	p__Proteobacteria	c__Betaproteobacteria	o__Burkholderiales	f__Burkholderiaceae	g__Ralstonia	s__Ralstonia_solanacearum	92	128	0	0	96	0	2	0	0	10	10	0	6	2	0
d__Bacteria	k__unclassified_d__Bacteria	p__Firmicutes	c__Bacilli	o__Bacillales	f__Paenibacillaceae	g__Paenibacillus	s__Paenibacillus_oryzae	0	0	0	0	0	0	0	0	0	6	0	0	6	2	0
d__Bacteria	k__unclassified_d__Bacteria	p__Firmicutes	c__Erysipelotrichia	o__Erysipelotrichales	f__Erysipelotrichaceae	g__Faecalicoccus	s__Faecalicoccus_pleomorphus	0	0	0	0	0	0	0	0	0	0	2	8	30	18	26
d__Bacteria	k__unclassified_d__Bacteria	p__Firmicutes	c__Bacilli	o__Bacillales	f__Bacillaceae	g__Bacillus_f__Bacillaceae	s__Bacillus_coagulans	0	0	0	0	0	0	0	0	0	0	0	0	6	0	0
d__Bacteria	k__unclassified_d__Bacteria	p__Bacteroidetes	c__Bacteroidia	o__Bacteroidales	f__Bacteroidaceae	g__Bacteroides	s__Bacteroides_clarus	0	0	0	0	0	52	36	18	74	16	10	18	20	6	16
d__Bacteria	k__unclassified_d__Bacteria	p__Firmicutes	c__Clostridia	o__Clostridiales	f__Peptococcaceae	g__Desulfosporosinus	s__Desulfosporosinus_lacus	0	0	0	0	0	0	0	0	0	0	0	0	0	0	0
d__Bacteria	k__unclassified_d__Bacteria	p__Bacteroidetes	c__Cytophagia	o__Cytophagales	f__Hymenobacteraceae	g__Pontibacter	s__Pontibacter_chinhatensis	0	0	0	0	0	0	2	0	0	0	0	0	0	0	0
d__Bacteria	k__unclassified_d__Bacteria	p__Firmicutes	c__Clostridia	o__Clostridiales	f__Lachnospiraceae	g__Anaerocolumna	s__Anaerocolumna_xylanovorans	0	0	0	0	0	0	0	0	0	18	0	0	0	0	0
d__Bacteria	k__unclassified_d__Bacteria	p__Bacteroidetes	c__Bacteroidia	o__Bacteroidales	f__Rikenellaceae	g__Alistipes	s__Alistipes_timonensis	0	0	0	0	0	0	34	0	24	196	0	0	0	0	0
d__Bacteria	k__unclassified_d__Bacteria	p__Firmicutes	c__Clostridia	o__Clostridiales	f__Clostridiaceae	g__Clostridium	s__Clostridium_septicum	0	0	0	0	0	0	12	0	0	36	0	0	0	0	0
d__Bacteria	k__unclassified_d__Bacteria	p__Firmicutes	c__Clostridia	o__Thermoanaerobacterales	f__Thermoanaerobacteraceae	g__Calorimonas	s__Calorimonas_adulescens	0	0	0	0	0	0	0	0	0	0	0	0	0	0	0
d__Bacteria	k__unclassified_d__Bacteria	p__Firmicutes	c__Clostridia	o__Clostridiales	f__Clostridiaceae	g__Clostridium	s__Clostridium_akagii	0	0	0	0	0	0	0	0	0	0	0	0	0	0	0
d__Bacteria	k__unclassified_d__Bacteria	p__Firmicutes	c__Clostridia	o__Clostridiales	f__Peptostreptococcaceae	g__Terrisporobacter	s__Terrisporobacter_glycolicus	0	0	0	0	0	0	4	0	0	10	8	0	4	0	2
d__Bacteria	k__unclassified_d__Bacteria	p__Firmicutes	c__Bacilli	o__Bacillales	f__Listeriaceae	g__Listeria	s__Listeria_monocytogenes	0	0	0	0	0	0	80	10	0	208	0	0	22	24	14
d__Bacteria	k__unclassified_d__Bacteria	p__Firmicutes	c__Bacilli	o__Bacillales	f__Staphylococcaceae	g__Staphylococcus	s__Staphylococcus_aureus	6	2	2	20	0	0	38	6	2	92	2	4	8	2670	12
d__Bacteria	k__unclassified_d__Bacteria	p__Proteobacteria	c__Gammaproteobacteria	o__Cardiobacteriales	f__Cardiobacteriaceae	g__Cardiobacterium	s__Cardiobacterium_valvarum	0	0	0	0	0	4	0	0	0	0	0	0	38	0	0
d__Bacteria	k__unclassified_d__Bacteria	p__Chloroflexi	c__Anaerolineae	o__Anaerolineales	f__Anaerolineaceae	g__Flexilinea	s__Flexilinea_flocculi	0	0	0	0	0	0	4	0	0	6	0	0	0	0	0
d__Bacteria	k__unclassified_d__Bacteria	p__Firmicutes	c__Clostridia	o__Clostridiales	f__Lachnospiraceae	g__Faecalicatena	s__Faecalicatena_fissicatena	0	0	0	0	0	0	2	0	0	0	0	0	0	0	0
d__Bacteria	k__unclassified_d__Bacteria	p__Firmicutes	c__Bacilli	o__Bacillales	f__Paenibacillaceae	g__Paenibacillus	s__Paenibacillus_anseongense	0	0	0	0	0	0	0	0	0	0	0	0	0	0	0
d__Bacteria	k__unclassified_d__Bacteria	p__Firmicutes	c__Erysipelotrichia	o__Erysipelotrichales	f__Erysipelotrichaceae	g__Dielma	s__Dielma_fastidiosa	26	18	16	14	8	26	20	18	26	40	24	10	64	358	12
d__Bacteria	k__unclassified_d__Bacteria	p__Firmicutes	c__Clostridia	o__Clostridiales	f__Lachnospiraceae	g__Schaedlerella	s__Schaedlerella_arabinosiphila	0	0	2	4	0	152	3170	152	246	7350	50	140	390	172	98
d__Bacteria	k__unclassified_d__Bacteria	p__Bacteroidetes	c__Bacteroidia	o__Marinilabiliales	f__Prolixibacteraceae	g__Prolixibacter	s__Prolixibacter_bellariivorans	0	0	0	0	0	0	58	0	0	218	0	0	0	0	0
d__Bacteria	k__unclassified_d__Bacteria	p__Proteobacteria	c__Epsilonproteobacteria	o__Campylobacterales	f__Campylobacteraceae	g__Campylobacter	s__Campylobacter_jejuni	0	0	0	0	0	0	8	0	0	66	0	0	0	0	0
d__Bacteria	k__unclassified_d__Bacteria	p__Firmicutes	c__Clostridia	o__Clostridiales	f__Lachnospiraceae	g__Merdimonas	s__Merdimonas_faecis	0	0	0	0	0	6	4	0	0	0	0	8	0	4	6
d__Bacteria	k__unclassified_d__Bacteria	p__Firmicutes	c__Clostridia	o__Candidatus_Borkfalkiales	f__Candidatus_Borkfalkiaceae	g__Candidatus_Borkfalkia	s__Candidatus_Borkfalkia_ceftriaxoniphila	0	0	0	0	0	0	4	0	0	46	0	0	6	0	0
d__Bacteria	k__unclassified_d__Bacteria	p__Actinobacteria	c__Coriobacteriia	o__Eggerthellales	f__Eggerthellaceae	g__Gordonibacter	s__Gordonibacter_urolithinfaciens	0	0	0	0	0	2	8	16	14	82	0	90	4	16	24
d__Bacteria	k__unclassified_d__Bacteria	p__Bacteroidetes	c__Bacteroidia	o__Bacteroidales	f__Odoribacteraceae	g__Butyricimonas	s__Butyricimonas_faecihominis	0	0	0	0	0	0	12	12	2	12	58	328	124	238	286
d__Bacteria	k__unclassified_d__Bacteria	p__Actinobacteria	c__Coriobacteriia	o__Eggerthellales	f__Eggerthellaceae	g__Adlercreutzia	s__Adlercreutzia_equolifaciens	0	0	0	0	0	0	8	0	0	8	0	200	38	106	0
d__Bacteria	k__unclassified_d__Bacteria	p__Firmicutes	c__Bacilli	o__Lactobacillales	f__Streptococcaceae	g__Streptococcus	s__Streptococcus_equi	8	10	6	14	12	14	2	24	24	0	2	6	0	0	0
d__Bacteria	k__unclassified_d__Bacteria	p__Firmicutes	c__Bacilli	o__Bacillales	f__Bacillaceae	g__Bacillus_f__Bacillaceae	s__Bacillus_anthracis	0	0	0	0	0	0	8	0	0	90	0	0	0	0	0
d__Bacteria	k__unclassified_d__Bacteria	p__Firmicutes	c__Negativicutes	o__Selenomonadales	f__Sporomusaceae	g__Anaerospora	s__Anaerospora_hongkongensis	0	0	0	0	0	0	0	0	0	0	0	0	0	0	84
d__Bacteria	k__unclassified_d__Bacteria	p__Firmicutes	c__Clostridia	o__Clostridiales	f__Lachnospiraceae	g__Anaerostipes	s__Anaerostipes_rhamnosivorans	14	4	0	0	10	0	2	0	4	0	2	0	0	0	2
d__Bacteria	k__unclassified_d__Bacteria	p__Firmicutes	c__Clostridia	o__Clostridiales	f__Peptostreptococcaceae	g__Clostridioides	s__Clostridioides_difficile	28660	30268	1048	846	11722	3080	1540	1936	2164	972	1012	778	1408	780	3766
d__Bacteria	k__unclassified_d__Bacteria	p__Bacteroidetes	c__Bacteroidia	o__Bacteroidales	f__Bacteroidaceae	g__Bacteroides	s__Bacteroides_uniformis	2	10	14	2	2	2758	2692	33052	8974	9194	8960	7168	5576	3860	16710
d__Bacteria	k__unclassified_d__Bacteria	p__Bacteroidetes	c__Flavobacteriia	o__Flavobacteriales	f__Weeksellaceae	g__Chishuiella	s__Chishuiella_changwenlii	0	0	0	0	0	0	0	0	2	0	6	2	4	2	2
d__Bacteria	k__unclassified_d__Bacteria	p__Bacteroidetes	c__Bacteroidia	o__Bacteroidales	f__unclassified_o__Bacteroidales	g__Phocaeicola	s__Phocaeicola_vulgatus	2	18	14	2	0	28888	13146	9406	7920	27286	24154	39164	10974	20976	2066
d__Bacteria	k__unclassified_d__Bacteria	p__Firmicutes	c__Bacilli	o__Bacillales	f__Paenibacillaceae	g__Paenibacillus	s__Paenibacillus_selenitireducens	0	0	0	0	0	0	0	0	0	0	0	0	0	0	0
d__Bacteria	k__unclassified_d__Bacteria	p__Firmicutes	c__Clostridia	o__Thermoanaerobacterales	f__Thermoanaerobacteraceae	g__Tepidanaerobacter	s__Tepidanaerobacter_acetatoxydans	0	0	0	0	0	0	0	0	0	0	0	0	2	2	0
d__Bacteria	k__unclassified_d__Bacteria	p__Firmicutes	c__Clostridia	o__Clostridiales	f__Peptococcaceae	g__Desulfocucumis	s__Desulfocucumis_palustris	0	0	0	0	0	0	0	0	0	10	0	0	0	0	0
d__Bacteria	k__unclassified_d__Bacteria	p__Firmicutes	c__Bacilli	o__Lactobacillales	f__Carnobacteriaceae	g__Marinilactibacillus	s__Marinilactibacillus_piezotolerans	0	0	0	0	0	0	2	0	0	0	0	0	8	0	0
d__Bacteria	k__unclassified_d__Bacteria	p__Firmicutes	c__Clostridia	o__Clostridiales	f__Lachnospiraceae	g__Roseburia	s__Roseburia_faecis	0	0	0	0	0	0	0	0	0	2	0	0	0	0	0
d__Bacteria	k__unclassified_d__Bacteria	p__Actinobacteria	c__Actinobacteria	o__Pseudonocardiales	f__Pseudonocardiaceae	g__Yuhushiella	s__Yuhushiella_deserti	0	0	0	0	0	0	0	0	0	0	0	0	0	0	0
d__Bacteria	k__unclassified_d__Bacteria	p__Firmicutes	c__Clostridia	o__Clostridiales	f__Eubacteriaceae	g__Eubacterium	s__Eubacterium_xylanophilum	0	0	0	0	0	0	0	0	0	50	0	0	0	0	0
d__Bacteria	k__unclassified_d__Bacteria	p__Firmicutes	c__Clostridia	o__Clostridiales	f__Ruminococcaceae	g__Negativibacillus	s__Negativibacillus_massiliensis	0	0	0	0	0	0	0	0	0	0	0	0	2	4	0
d__Bacteria	k__unclassified_d__Bacteria	p__Firmicutes	c__Bacilli	o__Bacillales	f__Bacillaceae	g__Bacillus_f__Bacillaceae	s__Bacillus_subtilis	0	0	0	0	0	0	0	0	0	6	0	0	0	0	0
d__Bacteria	k__unclassified_d__Bacteria	p__Firmicutes	c__Bacilli	o__Bacillales	f__Staphylococcaceae	g__Staphylococcus	s__Staphylococcus_haemolyticus	0	0	0	0	0	0	8	0	0	44	0	0	0	0	0
d__Bacteria	k__unclassified_d__Bacteria	p__Firmicutes	c__Erysipelotrichia	o__Erysipelotrichales	f__Erysipelotrichaceae	g__Erysipelatoclostridium	s__[Clostridium]_cocleatum	24	16	0	0	40	0	52	4	154	48	0	96	20	56	6
d__Bacteria	k__unclassified_d__Bacteria	p__Bacteroidetes	c__Bacteroidia	o__Bacteroidales	f__Bacteroidaceae	g__Bacteroides	s__Bacteroides_uniformis_CAG:3	0	0	0	0	0	410	270	420	178	196	646	72	394	208	480
d__Bacteria	k__unclassified_d__Bacteria	p__Bacteroidetes	c__Bacteroidia	o__Bacteroidales	f__Porphyromonadaceae	g__Porphyromonas	s__Porphyromonas_gingivalis	0	0	0	0	0	0	4	0	0	0	0	0	0	0	0
d__Bacteria	k__unclassified_d__Bacteria	p__Firmicutes	c__Clostridia	o__Clostridiales	f__Lachnospiraceae	g__Lachnoanaerobaculum	s__Lachnoanaerobaculum_umeaense	0	0	0	0	0	0	2	0	0	2	0	0	4	2	0
d__Bacteria	k__unclassified_d__Bacteria	p__Firmicutes	c__Tissierellia	o__Tissierellales	f__Peptoniphilaceae	g__Anaerosphaera	s__Anaerosphaera_aminiphila	0	0	0	0	0	0	0	12	6	0	0	0	0	0	0
d__Bacteria	k__unclassified_d__Bacteria	p__Proteobacteria	c__Epsilonproteobacteria	o__Campylobacterales	f__Helicobacteraceae	g__Helicobacter	s__Helicobacter_suis	0	0	0	0	0	0	0	0	0	0	60	4	94	30	42
d__Bacteria	k__unclassified_d__Bacteria	p__Firmicutes	c__Clostridia	o__Clostridiales	f__unclassified_o__Clostridiales	g__Massilistercora	s__Massilistercora_timonensis	0	0	0	0	0	0	0	0	0	0	0	0	0	0	0
d__Bacteria	k__unclassified_d__Bacteria	p__Firmicutes	c__Clostridia	o__Clostridiales	f__Lachnospiraceae	g__Butyrivibrio	s__Butyrivibrio_fibrisolvens	0	0	0	0	0	0	192	0	0	114	0	0	56	222	4
d__Bacteria	k__unclassified_d__Bacteria	p__Bacteroidetes	c__Bacteroidia	o__Bacteroidales	f__Bacteroidaceae	g__Bacteroides	s__Bacteroides_intestinalis	20	556	524	102	24	628220	446270	501024	131680	180538	734698	69126	488556	214212	563080
d__Bacteria	k__unclassified_d__Bacteria	p__Spirochaetes	c__Spirochaetia	o__Spirochaetales	f__Spirochaetaceae	g__Treponema	s__Treponema_azotonutricium	0	0	0	0	0	0	0	0	0	0	0	0	0	0	0
d__Bacteria	k__unclassified_d__Bacteria	p__Actinobacteria	c__Coriobacteriia	o__Coriobacteriales	f__Coriobacteriaceae	g__Collinsella	s__Collinsella_intestinalis	2	0	0	0	0	0	6	0	0	10	2	18	0	0	0
d__Bacteria	k__unclassified_d__Bacteria	p__Bacteroidetes	c__Bacteroidia	o__Bacteroidales	f__Bacteroidaceae	g__Bacteroides	s__Bacteroides_thetaiotaomicron	0	0	6	4	0	1828	2244	36772	20588	1800	2498	152230	12202	14480	358
d__Bacteria	k__unclassified_d__Bacteria	p__Firmicutes	c__Clostridia	o__Clostridiales	f__Clostridiaceae	g__Beduini	s__Beduini_massiliensis	134	124	30	20	58	24	22	40	98	0	6	34	16	20	10
d__Bacteria	k__unclassified_d__Bacteria	p__Firmicutes	c__Bacilli	o__Bacillales	f__Bacillaceae	g__Bacillus_f__Bacillaceae	s__Bacillus_aquiflavi	0	0	0	0	0	0	0	0	0	2	0	0	0	0	0
d__Bacteria	k__unclassified_d__Bacteria	p__Firmicutes	c__Clostridia	o__Clostridiales	f__Ruminococcaceae	g__Ethanoligenens	s__Ethanoligenens_harbinense	0	0	0	0	0	0	0	0	0	0	0	2	0	0	0
d__Bacteria	k__unclassified_d__Bacteria	p__Firmicutes	c__Clostridia	o__Clostridiales	f__Ruminococcaceae	g__Ruminococcus	s__Ruminococcus_gauvreauii	0	2	0	0	0	10	208	20	42	354	28	1702	250	326	580
d__Bacteria	k__unclassified_d__Bacteria	p__Firmicutes	c__Clostridia	o__Clostridiales	f__Lachnospiraceae	g__Lachnobacterium	s__Lachnobacterium_bovis	0	0	0	0	0	0	2	0	0	8	0	0	0	0	0
d__Bacteria	k__unclassified_d__Bacteria	p__Firmicutes	c__Clostridia	o__Clostridiales	f__Oscillospiraceae	g__Oscillibacter	s__Oscillibacter_valericigenes	0	0	0	0	0	0	14	2	0	64	8	0	44	10	14
d__Bacteria	k__unclassified_d__Bacteria	p__Actinobacteria	c__Actinobacteria	o__Propionibacteriales	f__Propionibacteriaceae	g__Propionibacterium	s__Propionibacterium_freudenreichii	0	0	0	0	0	0	6	0	0	10	0	0	0	0	0
d__Bacteria	k__unclassified_d__Bacteria	p__Firmicutes	c__Clostridia	o__Clostridiales	f__Clostridiaceae	g__Clostridium	s__Clostridium_tertium	0	0	0	0	0	0	0	0	2	0	2	2	10	0	0
d__Bacteria	k__unclassified_d__Bacteria	p__Spirochaetes	c__Spirochaetia	o__Leptospirales	f__Leptospiraceae	g__Leptospira	s__Leptospira_interrogans	0	0	0	0	0	0	0	0	134	4	870	30	30	214	288
d__Bacteria	k__unclassified_d__Bacteria	p__Bacteroidetes	c__Bacteroidia	o__Bacteroidales	f__Prevotellaceae	g__Prevotella	s__Prevotella_scopos	0	0	0	0	0	0	0	32	6	0	0	0	0	0	0
d__Bacteria	k__unclassified_d__Bacteria	p__Firmicutes	c__Clostridia	o__Clostridiales	f__Ruminococcaceae	g__Bittarella	s__Bittarella_massiliensis	0	0	0	0	0	0	0	0	0	0	0	0	2	2	0
d__Bacteria	k__unclassified_d__Bacteria	p__Firmicutes	c__Bacilli	o__Lactobacillales	f__Enterococcaceae	g__Enterococcus	s__Enterococcus_avium	0	0	0	0	0	0	0	0	0	0	0	0	6	0	0
d__Bacteria	k__unclassified_d__Bacteria	p__Firmicutes	c__Clostridia	o__Clostridiales	f__Lachnospiraceae	g__Oribacterium	s__Oribacterium_parvum	0	0	0	0	0	0	2	0	0	0	0	0	0	0	0
d__Bacteria	k__unclassified_d__Bacteria	p__Firmicutes	c__Negativicutes	o__Selenomonadales	f__Sporomusaceae	g__Sporomusa	s__Sporomusa_malonica	0	0	0	0	0	0	0	0	0	0	0	0	0	0	0
d__Bacteria	k__unclassified_d__Bacteria	p__Firmicutes	c__Negativicutes	o__Selenomonadales	f__Selenomonadaceae	g__Mitsuokella	s__Mitsuokella_multacida	0	0	0	0	0	0	0	66	88	0	0	0	0	0	0
d__Bacteria	k__unclassified_d__Bacteria	p__Firmicutes	c__Clostridia	o__Clostridiales	f__Eubacteriaceae	g__Anaerofustis	s__Anaerofustis_stercorihominis	0	0	0	0	0	2	12	0	0	64	0	0	14	4	0
d__Bacteria	k__unclassified_d__Bacteria	p__Firmicutes	c__Bacilli	o__Bacillales	f__Sporolactobacillaceae	g__Sporolactobacillus	s__Sporolactobacillus_terrae	0	0	0	0	0	0	0	0	0	0	0	0	0	0	0
d__Bacteria	k__unclassified_d__Bacteria	p__Firmicutes	c__Clostridia	o__Clostridiales	f__Clostridiaceae	g__Paramaledivibacter	s__Paramaledivibacter_caminithermalis	0	0	0	0	0	0	4	0	0	12	0	0	0	0	0
d__Bacteria	k__unclassified_d__Bacteria	p__Bacteroidetes	c__Flavobacteriia	o__Flavobacteriales	f__Flavobacteriaceae	g__Capnocytophaga	s__Capnocytophaga_canimorsus	0	0	0	0	0	0	0	0	0	0	0	10	8	0	0
d__Bacteria	k__unclassified_d__Bacteria	p__Firmicutes	c__Clostridia	o__Clostridiales	f__Lachnospiraceae	g__unclassified_f__Lachnospiraceae	s__[Eubacterium]_rectale	40	30	0	0	56	0	94	0	8	322	0	30	40	58	0
d__Bacteria	k__unclassified_d__Bacteria	p__Firmicutes	c__Bacilli	o__Bacillales	f__Paenibacillaceae	g__Paenibacillus	s__Paenibacillus_macerans	0	0	0	0	0	0	0	0	0	4	0	0	0	0	0
d__Bacteria	k__unclassified_d__Bacteria	p__Firmicutes	c__Clostridia	o__Clostridiales	f__Clostridiaceae	g__Lactonifactor	s__Lactonifactor_longoviformis	8	6	0	0	16	0	24	2	8	64	0	0	36	26	4
d__Bacteria	k__unclassified_d__Bacteria	p__Firmicutes	c__Clostridia	o__Clostridiales	f__unclassified_o__Clostridiales	g__Intestinimonas	s__Intestinimonas_butyriciproducens	0	0	0	0	0	150	234	254	58	400	0	30	90	38	26
d__Bacteria	k__unclassified_d__Bacteria	p__Bacteroidetes	c__Flavobacteriia	o__Flavobacteriales	f__Weeksellaceae	g__Elizabethkingia	s__Elizabethkingia_anophelis	0	0	0	0	0	0	0	0	0	0	0	38	0	0	0
d__Bacteria	k__unclassified_d__Bacteria	p__Firmicutes	c__Clostridia	o__Clostridiales	f__Peptococcaceae	g__Peptococcus	s__Peptococcus_niger	0	0	0	0	0	0	6	0	0	6	0	0	0	0	0
d__Bacteria	k__unclassified_d__Bacteria	p__Bacteroidetes	c__Bacteroidia	o__Bacteroidales	f__Tannerellaceae	g__Parabacteroides	s__Parabacteroides_pacaensis	0	0	0	0	0	0	0	0	0	0	0	104	4	8	0
d__Bacteria	k__unclassified_d__Bacteria	p__Proteobacteria	c__Gammaproteobacteria	o__Pasteurellales	f__Pasteurellaceae	g__Haemophilus	s__Haemophilus_influenzae	2	10	0	2	10	0	0	0	0	0	0	0	0	0	0
d__Bacteria	k__unclassified_d__Bacteria	p__Firmicutes	c__Clostridia	o__Clostridiales	f__Lachnospiraceae	g__Cuneatibacter	s__Cuneatibacter_caecimuris	0	0	0	0	0	2	12	4	4	20	0	48	40	52	4
d__Bacteria	k__unclassified_d__Bacteria	p__Firmicutes	c__Clostridia	o__Clostridiales	f__Clostridiaceae	g__Clostridium	s__Clostridium_saccharobutylicum	0	0	0	0	0	0	4	0	0	36	0	0	2	4	0
d__Bacteria	k__unclassified_d__Bacteria	p__Firmicutes	c__Clostridia	o__Clostridiales	f__Eubacteriaceae	g__Aminicella	s__Aminicella_lysinilytica	0	0	0	0	0	0	0	0	0	6	0	0	0	0	0
d__Bacteria	k__unclassified_d__Bacteria	p__Bacteroidetes	c__Cytophagia	o__Cytophagales	f__Cytophagaceae	g__Spirosoma	s__Spirosoma_terrae	0	0	0	0	0	0	0	0	18	0	0	0	0	0	0
d__Bacteria	k__unclassified_d__Bacteria	p__Bacteroidetes	c__Bacteroidia	o__Bacteroidales	f__Bacteroidaceae	g__Bacteroides	s__Bacteroides_congonensis	0	0	0	0	0	0	0	0	0	0	0	4	0	0	0
d__Bacteria	k__unclassified_d__Bacteria	p__Proteobacteria	c__Epsilonproteobacteria	o__Campylobacterales	f__Campylobacteraceae	g__Campylobacter	s__Campylobacter_concisus	0	0	0	0	0	0	2	8	24	104	0	0	0	0	0
d__Bacteria	k__unclassified_d__Bacteria	p__Firmicutes	c__Clostridia	o__Clostridiales	f__Ruminococcaceae	g__Massilimaliae	s__Massilimaliae_massiliensis	0	0	0	0	0	0	2	0	0	0	0	0	20	26	0
d__Bacteria	k__unclassified_d__Bacteria	p__Firmicutes	c__Clostridia	o__Clostridiales	f__Lachnospiraceae	g__Blautia	s__Blautia_hominis	2	2	2	0	0	0	0	0	0	0	0	4	2	0	2
d__Bacteria	k__unclassified_d__Bacteria	p__Firmicutes	c__Erysipelotrichia	o__Erysipelotrichales	f__Erysipelotrichaceae	g__Massilicoli	s__Massilicoli_timonensis	0	0	0	0	0	0	0	0	0	0	0	2	0	0	0
d__Bacteria	k__unclassified_d__Bacteria	p__Actinobacteria	c__Coriobacteriia	o__Coriobacteriales	f__Atopobiaceae	g__Olsenella	s__Olsenella_uli	0	0	0	0	0	0	0	0	0	2	0	0	8	0	0
d__Bacteria	k__unclassified_d__Bacteria	p__Actinobacteria	c__Actinobacteria	o__Corynebacteriales	f__Mycobacteriaceae	g__Mycobacterium	s__Mycobacterium_tuberculosis	4	0	6	0	0	0	0	0	0	0	0	0	0	4	0
d__Bacteria	k__unclassified_d__Bacteria	p__Firmicutes	c__Bacilli	o__Bacillales	f__Paenibacillaceae	g__Cohnella	s__Cohnella_phaseoli	0	0	0	0	0	0	8	0	0	2	0	0	2	0	0
d__Bacteria	k__unclassified_d__Bacteria	p__Firmicutes	c__Clostridia	o__Clostridiales	f__Ruminococcaceae	g__unclassified_f__Ruminococcaceae	s__[Clostridium]_cellulosi	0	0	0	0	0	0	0	0	0	2	0	10	0	0	0
d__Bacteria	k__unclassified_d__Bacteria	p__Firmicutes	c__Clostridia	o__Clostridiales	f__Lachnospiraceae	g__Blautia	s__Blautia_faecicola	0	0	0	0	0	0	0	0	0	4	0	0	0	0	0
d__Bacteria	k__unclassified_d__Bacteria	p__Proteobacteria	c__Betaproteobacteria	o__Burkholderiales	f__Oxalobacteraceae	g__Oxalobacter	s__Oxalobacter_formigenes	0	0	0	0	0	14	30	52	94	0	8	0	28	12	0
d__Bacteria	k__unclassified_d__Bacteria	p__Firmicutes	c__Clostridia	o__Clostridiales	f__Clostridiaceae	g__Clostridium	s__Clostridium_clostridioforme_CAG:132	12	2	0	0	2	8	6	2	4	0	6	6	20	18	38
d__Bacteria	k__unclassified_d__Bacteria	p__Firmicutes	c__Erysipelotrichia	o__Erysipelotrichales	f__Erysipelotrichaceae	g__Amedibacillus	s__Amedibacillus_dolichus	0	0	0	0	0	38	46	0	0	0	0	30	0	0	0
d__Bacteria	k__unclassified_d__Bacteria	p__Bacteroidetes	c__Bacteroidia	o__Bacteroidales	f__Bacteroidaceae	g__Bacteroides	s__Bacteroides_ovatus	0	68	116	96	32	1166	1014	950	5052	190	1512	1956	2500	1520	1096
d__Bacteria	k__unclassified_d__Bacteria	p__Actinobacteria	c__Coriobacteriia	o__Eggerthellales	f__Eggerthellaceae	g__Slackia	s__Slackia_exigua	0	0	0	0	0	0	0	0	0	0	0	0	0	0	0
d__Bacteria	k__unclassified_d__Bacteria	p__Bacteroidetes	c__Bacteroidia	o__Bacteroidales	f__Muribaculaceae	g__Muribaculum	s__Muribaculum_intestinale	0	0	2	0	0	2	1884	0	0	4498	0	0	0	0	0
d__Bacteria	k__unclassified_d__Bacteria	p__Firmicutes	c__Bacilli	o__Lactobacillales	f__Enterococcaceae	g__Enterococcus	s__Enterococcus_pallens	0	0	0	0	0	0	0	0	2	0	12	20	22	2	8
d__Bacteria	k__unclassified_d__Bacteria	p__Firmicutes	c__Erysipelotrichia	o__Erysipelotrichales	f__Erysipelotrichaceae	g__Solobacterium	s__Solobacterium_moorei	0	0	0	0	0	0	0	0	0	0	0	0	4	0	0
d__Bacteria	k__unclassified_d__Bacteria	p__Firmicutes	c__Clostridia	o__Clostridiales	f__Lachnospiraceae	g__Mobilisporobacter	s__Mobilisporobacter_senegalensis	0	0	0	0	0	0	4	0	0	0	0	0	0	0	0
d__Bacteria	k__unclassified_d__Bacteria	p__Firmicutes	c__Clostridia	o__Clostridiales	f__Lachnospiraceae	g__Mediterraneibacter	s__[Ruminococcus]_torques	0	0	0	0	0	0	4	0	0	10	0	160	12	2	0
d__Bacteria	k__unclassified_d__Bacteria	p__Chlorobi	c__Chlorobia	o__Chlorobiales	f__Chlorobiaceae	g__Chlorobaculum	s__Chlorobaculum_limnaeum	0	0	0	0	0	0	0	0	0	0	0	22	0	0	0
d__Bacteria	k__unclassified_d__Bacteria	p__Firmicutes	c__Negativicutes	o__Selenomonadales	f__Sporomusaceae	g__Acetonema	s__Acetonema_longum	0	0	0	0	0	0	0	0	0	2	0	0	4	0	0
d__Bacteria	k__unclassified_d__Bacteria	p__Proteobacteria	c__Betaproteobacteria	o__Burkholderiales	f__Sutterellaceae	g__Dakarella	s__Dakarella_massiliensis	0	0	0	0	0	0	0	0	16	0	0	0	0	0	0
d__Bacteria	k__unclassified_d__Bacteria	p__Firmicutes	c__Erysipelotrichia	o__Erysipelotrichales	f__Erysipelotrichaceae	g__Holdemania	s__Holdemania_massiliensis	0	0	0	0	0	0	22	0	0	28	0	204	112	44	0
d__Bacteria	k__unclassified_d__Bacteria	p__Firmicutes	c__Clostridia	o__Clostridiales	f__Ruminococcaceae	g__Phocea	s__Phocea_massiliensis	0	0	0	0	0	0	0	0	0	22	0	74	12	42	0
d__Bacteria	k__unclassified_d__Bacteria	p__Bacteroidetes	c__Bacteroidia	o__Bacteroidales	f__Prevotellaceae	g__Prevotella	s__Prevotella_oris	0	0	0	0	0	8	0	0	0	12	16	6	8	8	0
d__Bacteria	k__unclassified_d__Bacteria	p__Firmicutes	c__Bacilli	o__Lactobacillales	f__Streptococcaceae	g__Streptococcus	s__Streptococcus_sanguinis	0	0	0	0	0	0	100	0	0	106	0	0	0	0	0
d__Bacteria	k__unclassified_d__Bacteria	p__Firmicutes	c__Clostridia	o__Clostridiales	f__Eubacteriaceae	g__Acetobacterium	s__Acetobacterium_woodii	0	0	0	0	0	0	50	0	0	54	0	0	0	0	0
d__Bacteria	k__unclassified_d__Bacteria	p__Proteobacteria	c__Gammaproteobacteria	o__Enterobacterales	f__Erwiniaceae	g__Pantoea	s__Pantoea_ananatis	0	0	0	0	0	0	10	0	0	0	0	0	0	0	0
d__Bacteria	k__unclassified_d__Bacteria	p__Firmicutes	c__Clostridia	o__Clostridiales	f__Ruminococcaceae	g__Agathobaculum	s__Agathobaculum_desmolans	0	0	0	0	0	0	0	0	0	2	0	0	0	0	0
d__Bacteria	k__unclassified_d__Bacteria	p__Firmicutes	c__Clostridia	o__Clostridiales	f__Lachnospiraceae	g__Anaerosacchariphilus	s__Anaerosacchriphilus_polymeriproducens	0	0	0	0	0	0	28	0	0	32	0	0	52	22	0
d__Bacteria	k__unclassified_d__Bacteria	p__Proteobacteria	c__Gammaproteobacteria	o__Enterobacterales	f__Enterobacteriaceae	g__Klebsiella	s__Klebsiella_oxytoca	0	0	0	0	0	0	72	0	0	794	0	22	320	178	0
d__Bacteria	k__unclassified_d__Bacteria	p__Firmicutes	c__Bacilli	o__Lactobacillales	f__Lactobacillaceae	g__Lactobacillus	s__Lactobacillus_taiwanensis	0	0	0	0	0	0	0	0	8	0	0	0	0	0	0
d__Bacteria	k__unclassified_d__Bacteria	p__Bacteroidetes	c__Bacteroidia	o__Bacteroidales	f__Odoribacteraceae	g__Culturomica	s__Culturomica_massiliensis	0	0	0	0	0	0	2	0	0	14	0	0	0	0	0
d__Bacteria	k__unclassified_d__Bacteria	p__Spirochaetes	c__Spirochaetia	o__Spirochaetales	f__Spirochaetaceae	g__Treponema	s__Treponema_succinifaciens	0	0	0	0	0	2	0	0	14	0	0	0	0	0	0
d__Bacteria	k__unclassified_d__Bacteria	p__Firmicutes	c__Clostridia	o__Clostridiales	f__Lachnospiraceae	g__Anaerostipes	s__Anaerostipes_caccae	142	150	0	0	242	58	68	44	108	0	90	100	70	44	86
d__Bacteria	k__unclassified_d__Bacteria	p__Bacteroidetes	c__unclassified_p__Bacteroidetes	o__Bacteroidetes_Order_II._Incertae_sedis	f__Rhodothermaceae	g__Rhodothermus	s__Rhodothermus_marinus	0	0	0	0	0	0	0	10	0	0	0	0	0	0	0
d__Bacteria	k__unclassified_d__Bacteria	p__Firmicutes	c__Clostridia	o__Clostridiales	f__Lachnospiraceae	g__Lachnoclostridium	s__[Clostridium]_scindens	0	0	552	446	0	12	38	26	48	18	0	76	24	10	14
d__Bacteria	k__unclassified_d__Bacteria	p__Proteobacteria	c__Gammaproteobacteria	o__Chromatiales	f__Chromatiaceae	g__Candidatus_Tenderia	s__Candidatus_Tenderia_electrophaga	0	0	0	0	0	0	0	0	0	4	0	0	0	0	0
d__Bacteria	k__unclassified_d__Bacteria	p__Firmicutes	c__Bacilli	o__Bacillales	f__Paenibacillaceae	g__Paenibacillus	s__Paenibacillus_terrae	0	0	0	0	0	0	4	0	0	8	0	0	0	0	0
d__Bacteria	k__unclassified_d__Bacteria	p__Bacteroidetes	c__Bacteroidia	o__Bacteroidales	f__Bacteroidaceae	g__Bacteroides	s__Bacteroides_heparinolyticus	0	0	0	0	0	0	0	2	0	34	0	0	0	0	0
d__Bacteria	k__unclassified_d__Bacteria	p__Firmicutes	c__Clostridia	o__Clostridiales	f__Eubacteriaceae	g__Intestinibacillus	s__Intestinibacillus_massiliensis	0	0	0	0	0	0	0	0	0	0	0	12	0	2	0
d__Bacteria	k__unclassified_d__Bacteria	p__Proteobacteria	c__Gammaproteobacteria	o__Legionellales	f__Legionellaceae	g__Fluoribacter	s__Fluoribacter_bozemanae	0	0	0	0	0	0	2	0	0	10	0	0	2	0	0
d__Bacteria	k__unclassified_d__Bacteria	p__Firmicutes	c__Clostridia	o__Clostridiales	f__Lachnospiraceae	g__Blautia	s__Blautia_wexlerae	6	18	2	0	2	0	22	0	18	78	4	2	2	2	2
d__Bacteria	k__unclassified_d__Bacteria	p__Bacteroidetes	c__Bacteroidia	o__Bacteroidales	f__Bacteroidaceae	g__Bacteroides	s__Bacteroides_faecis	0	0	0	0	0	442	320	162	104	4	0	146	30	18	2
d__Bacteria	k__unclassified_d__Bacteria	p__Firmicutes	c__Clostridia	o__Clostridiales	f__Lachnospiraceae	g__Blautia	s__Blautia_faecis	0	0	0	0	0	0	6	0	0	12	0	0	0	0	0
d__Bacteria	k__unclassified_d__Bacteria	p__Firmicutes	c__Negativicutes	o__Selenomonadales	f__Selenomonadaceae	g__Selenomonas	s__Selenomonas_ruminantium	0	0	0	0	0	0	4	0	0	6	0	224	8	4	0
d__Bacteria	k__unclassified_d__Bacteria	p__Proteobacteria	c__Betaproteobacteria	o__Burkholderiales	f__Sutterellaceae	g__Turicimonas	s__Turicimonas_muris	0	0	0	0	0	0	0	0	0	0	10	20	10	4	0
d__Bacteria	k__unclassified_d__Bacteria	p__Firmicutes	c__Clostridia	o__Clostridiales	f__Lachnospiraceae	g__Pseudobutyrivibrio	s__Pseudobutyrivibrio_ruminis	0	0	0	0	0	0	18	0	0	10	0	0	2	20	0
d__Bacteria	k__unclassified_d__Bacteria	p__Bacteroidetes	c__Bacteroidia	o__Bacteroidales	f__Bacteroidaceae	g__Bacteroides	s__Bacteroides_fragilis	14	168	232	46	14	152812	129248	293684	72916	20144	619660	251026	187602	208232	231684
d__Bacteria	k__unclassified_d__Bacteria	p__Firmicutes	c__Clostridia	o__Clostridiales	f__Clostridiaceae	g__Clostridium	s__Clostridium_butyricum	0	0	0	0	0	0	10	0	0	32	0	0	10	0	0
d__Bacteria	k__unclassified_d__Bacteria	p__Actinobacteria	c__Actinobacteria	o__Bifidobacteriales	f__Bifidobacteriaceae	g__Bifidobacterium	s__Bifidobacterium_longum	0	0	0	0	0	0	0	0	0	0	0	18	6	2	0
d__Bacteria	k__unclassified_d__Bacteria	p__Firmicutes	c__Bacilli	o__Bacillales	f__Bacillaceae	g__Bacillus_f__Bacillaceae	s__Bacillus_cereus	0	0	0	0	0	0	4	0	0	10	0	6	4	2	0
d__Bacteria	k__unclassified_d__Bacteria	p__Firmicutes	c__Clostridia	o__Clostridiales	f__Clostridiaceae	g__Clostridium	s__Clostridium_merdae	0	0	0	0	0	0	0	0	0	8	0	0	14	2	0
d__Bacteria	k__unclassified_d__Bacteria	p__Firmicutes	c__Bacilli	o__Bacillales	f__Bacillaceae	g__Caldalkalibacillus	s__Caldalkalibacillus_thermarum	0	0	0	0	0	0	6	0	0	4	0	0	0	0	0
d__Bacteria	k__unclassified_d__Bacteria	p__Proteobacteria	c__Epsilonproteobacteria	o__Campylobacterales	f__Campylobacteraceae	g__Arcobacter	s__Arcobacter_butzleri	0	0	0	0	0	0	0	0	0	0	0	28	2	2	0
d__Bacteria	k__unclassified_d__Bacteria	p__Bacteroidetes	c__Bacteroidia	o__Bacteroidales	f__Bacteroidaceae	g__Bacteroides	s__Bacteroides_pyogenes	0	0	0	0	0	166	104	140	92	54	206	74	100	60	98
d__Bacteria	k__unclassified_d__Bacteria	p__Firmicutes	c__Bacilli	o__Bacillales	f__Paenibacillaceae	g__Paenibacillus	s__Paenibacillus_thalictri	0	0	0	0	0	0	0	0	0	40	0	0	0	0	0
d__Bacteria	k__unclassified_d__Bacteria	p__Firmicutes	c__Clostridia	o__Clostridiales	f__Lachnospiraceae	g__Acetitomaculum	s__Acetitomaculum_ruminis	16	6	0	0	20	2	28	0	10	24	0	0	0	0	0
d__Bacteria	k__unclassified_d__Bacteria	p__Actinobacteria	c__Coriobacteriia	o__Eggerthellales	f__Eggerthellaceae	g__Slackia	s__Slackia_faecicanis	0	0	0	0	0	0	0	0	0	0	0	4	0	0	0
d__Bacteria	k__unclassified_d__Bacteria	p__Firmicutes	c__Clostridia	o__Clostridiales	f__Ruminococcaceae	g__Ruminococcus	s__Ruminococcus_flavefaciens	0	0	0	0	0	2	198	0	0	384	6	16	86	154	10
d__Bacteria	k__unclassified_d__Bacteria	p__Bacteroidetes	c__Bacteroidia	o__Bacteroidales	f__Prevotellaceae	g__Prevotella	s__Prevotella_ruminicola	0	0	0	0	0	0	6	0	0	6	0	0	0	0	0
d__Bacteria	k__unclassified_d__Bacteria	p__Firmicutes	c__Bacilli	o__Bacillales	f__Paenibacillaceae	g__Paenibacillus	s__Paenibacillus_kobensis	0	0	0	0	0	0	2	0	0	0	0	0	2	6	0
d__Bacteria	k__unclassified_d__Bacteria	p__Bacteroidetes	c__Bacteroidia	o__Bacteroidales	f__Bacteroidaceae	g__Bacteroides	s__Bacteroides_bouchesdurhonensis	0	0	0	0	0	0	14	0	14	56	30	184	12	6	20
d__Bacteria	k__unclassified_d__Bacteria	p__Actinobacteria	c__Actinobacteria	o__Streptosporangiales	f__Thermomonosporaceae	g__Actinomadura	s__Actinomadura_madurae	0	0	2	0	0	0	0	0	0	0	0	0	0	0	0
d__Bacteria	k__unclassified_d__Bacteria	p__Firmicutes	c__Clostridia	o__Clostridiales	f__Clostridiaceae	g__Clostridium	s__Clostridium_argentinense	0	0	0	0	0	0	0	0	0	0	0	20	6	16	0
d__Bacteria	k__unclassified_d__Bacteria	p__Firmicutes	c__Clostridia	o__Clostridiales	f__Lachnospiraceae	g__Lacrimispora	s__Lacrimispora_saccharolytica	0	0	0	0	0	0	4	0	0	38	0	0	0	2	0
d__Bacteria	k__unclassified_d__Bacteria	p__Firmicutes	c__Erysipelotrichia	o__Erysipelotrichales	f__Erysipelotrichaceae	g__Erysipelatoclostridium	s__[Clostridium]_innocuum	4556	4110	1012	848	2390	2298	952	1566	2866	102	512	396	406	200	960
d__Bacteria	k__unclassified_d__Bacteria	p__Firmicutes	c__Clostridia	o__Clostridiales	f__Peptostreptococcaceae	g__Criibacterium	s__Criibacterium_bergeronii	0	0	0	0	0	0	6	0	0	76	0	0	0	0	0
d__Bacteria	k__unclassified_d__Bacteria	p__Bacteroidetes	c__Flavobacteriia	o__Flavobacteriales	f__Flavobacteriaceae	g__Flavobacterium	s__Flavobacterium_tistrianum	0	0	0	0	0	0	2	0	0	6	0	0	0	0	0
d__Bacteria	k__unclassified_d__Bacteria	p__Firmicutes	c__Bacilli	o__Lactobacillales	f__Streptococcaceae	g__Streptococcus	s__Streptococcus_gallolyticus	0	0	0	0	0	0	0	0	0	4	0	0	4	0	0
d__Bacteria	k__unclassified_d__Bacteria	p__Firmicutes	c__Clostridia	o__Clostridiales	f__Clostridiales_Family_XIII._Incertae_Sedis	g__Emergencia	s__Emergencia_timonensis	0	0	0	0	0	4	34	6	0	22	0	0	14	4	0
d__Bacteria	k__unclassified_d__Bacteria	p__Bacteroidetes	c__Cytophagia	o__Cytophagales	f__Cyclobacteriaceae	g__Algoriphagus	s__Algoriphagus_locisalis	0	0	0	0	0	0	0	0	0	14	0	0	0	0	0
d__Bacteria	k__unclassified_d__Bacteria	p__Proteobacteria	c__Gammaproteobacteria	o__Vibrionales	f__Vibrionaceae	g__Vibrio	s__Vibrio_lentus	0	0	0	0	0	0	0	0	0	0	0	40	0	0	0
d__Bacteria	k__unclassified_d__Bacteria	p__Bacteroidetes	c__Bacteroidia	o__Bacteroidales	f__Bacteroidaceae	g__Bacteroides	s__Bacteroides_timonensis	0	0	0	0	0	392	246	140	162	26	0	0	0	0	0
d__Bacteria	k__unclassified_d__Bacteria	p__Firmicutes	c__Clostridia	o__Clostridiales	f__Eubacteriaceae	g__Eubacterium	s__Eubacterium_barkeri	0	0	0	0	0	0	2	0	0	2	0	0	0	0	0
d__Bacteria	k__unclassified_d__Bacteria	p__Proteobacteria	c__Gammaproteobacteria	o__Oceanospirillales	f__Halomonadaceae	g__Halomonas	s__Halomonas_daqiaonensis	0	0	0	0	0	0	16	0	0	36	0	0	0	0	0
d__Bacteria	k__unclassified_d__Bacteria	p__Firmicutes	c__Clostridia	o__Clostridiales	f__Lachnospiraceae	g__Eisenbergiella	s__Eisenbergiella_tayi	196	198	0	0	118	76	322	140	74	428	40	66	78	108	0
d__Bacteria	k__unclassified_d__Bacteria	p__Firmicutes	c__Clostridia	o__Clostridiales	f__Ruminococcaceae	g__Hydrogenoanaerobacterium	s__Hydrogenoanaerobacterium_saccharovorans	0	0	0	0	0	0	12	0	0	28	0	14	16	2	0
d__Bacteria	k__unclassified_d__Bacteria	p__Firmicutes	c__Erysipelotrichia	o__Erysipelotrichales	f__Erysipelotrichaceae	g__Intestinibaculum	s__Intestinibaculum_porci	0	0	0	0	0	0	0	0	0	0	0	6	0	0	0
d__Bacteria	k__unclassified_d__Bacteria	p__Chlamydiae	c__Chlamydiia	o__Chlamydiales	f__Chlamydiaceae	g__Chlamydia	s__Chlamydia_trachomatis	0	0	2	0	0	18	36	22	42	94	16	30	14	36	6
d__Bacteria	k__unclassified_d__Bacteria	p__Firmicutes	c__Clostridia	o__Clostridiales	f__Lachnospiraceae	g__Lacrimispora	s__Lacrimispora_indolis	0	0	0	0	0	0	10	0	0	8	42	0	0	24	2
d__Bacteria	k__unclassified_d__Bacteria	p__Bacteroidetes	c__Flavobacteriia	o__Flavobacteriales	f__Weeksellaceae	g__Cloacibacterium	s__Cloacibacterium_normanense	0	0	0	0	0	0	0	0	0	0	0	0	0	4	0
d__Bacteria	k__unclassified_d__Bacteria	p__Bacteroidetes	c__Flavobacteriia	o__Flavobacteriales	f__Crocinitomicaceae	g__Crocinitomix	s__Crocinitomix_catalasitica	0	0	0	0	0	0	24	0	0	20	0	0	2	0	0
d__Bacteria	k__unclassified_d__Bacteria	p__Proteobacteria	c__Deltaproteobacteria	o__Desulfovibrionales	f__Desulfovibrionaceae	g__Lawsonia_f__Desulfovibrionaceae	s__Lawsonia_intracellularis	0	0	0	0	0	4	22	20	12	8	14	4	8	10	6
d__Bacteria	k__unclassified_d__Bacteria	p__Actinobacteria	c__Actinobacteria	o__Streptomycetales	f__Streptomycetaceae	g__Streptomyces	s__Streptomyces_galbus	0	0	0	0	0	0	0	18	2	0	0	0	0	0	0
d__Bacteria	k__unclassified_d__Bacteria	p__Firmicutes	c__Clostridia	o__Clostridiales	f__Lachnospiraceae	g__Blautia	s__Blautia_hydrogenotrophica_CAG:147	0	0	0	0	0	0	0	0	0	0	0	22	0	0	0
d__Bacteria	k__unclassified_d__Bacteria	p__Firmicutes	c__Bacilli	o__Bacillales	f__Bacillaceae	g__Bacillus_f__Bacillaceae	s__Bacillus_thuringiensis	0	0	0	0	0	0	4	0	0	14	0	0	0	0	0
d__Bacteria	k__unclassified_d__Bacteria	p__Firmicutes	c__Clostridia	o__Clostridiales	f__unclassified_o__Clostridiales	g__Natranaerovirga	s__Natranaerovirga_hydrolytica	0	0	0	0	0	0	0	0	0	0	0	0	0	6	0
d__Bacteria	k__unclassified_d__Bacteria	p__Fusobacteria	c__Fusobacteriia	o__Fusobacteriales	f__Fusobacteriaceae	g__Psychrilyobacter	s__Psychrilyobacter_atlanticus	0	0	0	0	0	0	10	0	0	10	0	0	2	0	0
d__Bacteria	k__unclassified_d__Bacteria	p__Firmicutes	c__Bacilli	o__Lactobacillales	f__Carnobacteriaceae	g__Carnobacterium	s__Carnobacterium_alterfunditum	0	0	0	0	0	0	0	0	0	42	0	0	0	0	0
d__Bacteria	k__unclassified_d__Bacteria	p__Bacteroidetes	c__Bacteroidia	o__Bacteroidales	f__Odoribacteraceae	g__Butyricimonas	s__Butyricimonas_virosa	0	2	0	0	0	1350	1052	858	1110	1364	0	4424	312	1052	4300
d__Bacteria	k__unclassified_d__Bacteria	p__Bacteroidetes	c__Bacteroidia	o__Bacteroidales	f__Tannerellaceae	g__Parabacteroides	s__Parabacteroides_distasonis	0	12	0	0	0	8498	5436	772	4832	1870	2582	3966	1764	2288	12300
d__Bacteria	k__unclassified_d__Bacteria	p__Proteobacteria	c__Gammaproteobacteria	o__Pseudomonadales	f__Moraxellaceae	g__Acinetobacter	s__Acinetobacter_baylyi	0	0	0	0	0	0	0	16	10	12	0	90	0	0	0
d__Bacteria	k__unclassified_d__Bacteria	p__Firmicutes	c__Negativicutes	o__Acidaminococcales	f__Acidaminococcaceae	g__Phascolarctobacterium	s__Phascolarctobacterium_faecium	0	0	2	0	0	0	10	526	652	76	0	0	24	0	2056
d__Bacteria	k__unclassified_d__Bacteria	p__Firmicutes	c__Erysipelotrichia	o__Erysipelotrichales	f__Erysipelotrichaceae	g__Absiella	s__Absiella_argi	0	0	0	0	0	0	0	0	0	0	0	104	0	6	6
d__Bacteria	k__unclassified_d__Bacteria	p__Actinobacteria	c__Actinobacteria	o__Micrococcales	f__Micrococcaceae	g__Arthrobacter	s__Arthrobacter_citreus	10	0	4	0	0	0	0	0	0	0	0	0	0	0	0
d__Bacteria	k__unclassified_d__Bacteria	p__Firmicutes	c__Clostridia	o__Clostridiales	f__Clostridiaceae	g__Massilioclostridium	s__Massilioclostridium_coli	0	0	0	0	0	0	0	0	0	2	0	10	8	2	2
d__Bacteria	k__unclassified_d__Bacteria	p__Firmicutes	c__Clostridia	o__Clostridiales	f__Lachnospiraceae	g__Lachnoclostridium	s__[Clostridium]_fimetarium	0	0	0	0	0	0	42	0	0	252	0	4	0	0	0
d__Bacteria	k__unclassified_d__Bacteria	p__Firmicutes	c__Bacilli	o__Lactobacillales	f__Streptococcaceae	g__Streptococcus	s__Streptococcus_pasteurianus	0	0	0	0	0	0	0	0	0	0	0	0	0	0	0
d__Bacteria	k__unclassified_d__Bacteria	p__Chloroflexi	c__Ktedonobacteria	o__Ktedonobacterales	f__Ktedonobacteraceae	g__Ktedonobacter	s__Ktedonobacter_racemifer	0	0	0	0	0	0	16	0	0	4	0	0	0	0	0
d__Bacteria	k__unclassified_d__Bacteria	p__Cyanobacteria	c__unclassified_p__Cyanobacteria	o__Chroococcales	f__Microcystaceae	g__Microcystis	s__Microcystis_aeruginosa	0	0	0	0	0	0	14	0	0	16	0	0	10	4	0
d__Bacteria	k__unclassified_d__Bacteria	p__Firmicutes	c__Bacilli	o__Lactobacillales	f__Streptococcaceae	g__Lactococcus	s__Lactococcus_lactis	0	0	0	0	0	60	50	48	16	12	0	0	0	0	0
d__Bacteria	k__unclassified_d__Bacteria	p__Bacteroidetes	c__Bacteroidia	o__Bacteroidales	f__Bacteroidaceae	g__Bacteroides	s__Bacteroides_finegoldii_CAG:203	0	0	0	0	0	0	0	4	2	0	0	2	0	2	2
d__Bacteria	k__unclassified_d__Bacteria	p__Firmicutes	c__Bacilli	o__Bacillales	f__Bacillaceae	g__Bacillus_f__Bacillaceae	s__Bacillus_salsus	0	0	0	0	0	0	0	0	0	2	0	0	0	0	0
d__Bacteria	k__unclassified_d__Bacteria	p__Firmicutes	c__Clostridia	o__Clostridiales	f__Ruminococcaceae	g__Anaerotruncus	s__Anaerotruncus_rubiinfantis	0	0	0	0	0	0	0	0	0	0	18	30	0	6	22
d__Bacteria	k__unclassified_d__Bacteria	p__Firmicutes	c__Clostridia	o__Clostridiales	f__Lachnospiraceae	g__Anaerocolumna	s__Anaerocolumna_jejuensis	0	0	0	0	0	0	22	0	0	52	0	0	4	4	0
d__Bacteria	k__unclassified_d__Bacteria	p__Actinobacteria	c__Coriobacteriia	o__Coriobacteriales	f__Coriobacteriaceae	g__Enorma	s__Enorma_massiliensis	0	0	0	0	0	0	2	0	0	0	0	0	0	0	0
d__Bacteria	k__unclassified_d__Bacteria	p__Bacteroidetes	c__Bacteroidia	o__Bacteroidales	f__Rikenellaceae	g__Alistipes	s__Alistipes_communis	0	0	0	0	0	0	18	26	22	116	2	364	30	24	12
d__Bacteria	k__unclassified_d__Bacteria	p__Firmicutes	c__Bacilli	o__Bacillales	f__Bacillaceae	g__Bacillus_f__Bacillaceae	s__Bacillus_wiedmannii	0	0	0	0	0	0	0	0	0	0	0	0	0	0	0
d__Bacteria	k__unclassified_d__Bacteria	p__Firmicutes	c__Clostridia	o__Clostridiales	f__Clostridiaceae	g__Caloranaerobacter	s__Caloranaerobacter_ferrireducens	0	0	0	0	0	0	4	0	0	0	0	4	0	0	0
d__Bacteria	k__unclassified_d__Bacteria	p__Bacteroidetes	c__Bacteroidia	o__Bacteroidales	f__Tannerellaceae	g__Parabacteroides	s__Parabacteroides_gordonii	0	0	0	0	0	6	12	184	398	110	2	740	58	148	4
d__Bacteria	k__unclassified_d__Bacteria	p__Balneolaeota	c__Balneolia	o__Balneolales	f__Balneolaceae	g__Aliifodinibius	s__Aliifodinibius_halophilus	0	0	0	0	0	6	12	0	6	2	0	0	0	0	0
d__Bacteria	k__unclassified_d__Bacteria	p__Firmicutes	c__Clostridia	o__Clostridiales	f__Catabacteriaceae	g__Catabacter	s__Catabacter_hongkongensis	2	0	0	0	0	2652	2042	764	1160	18	1314	706	400	440	478
d__Bacteria	k__unclassified_d__Bacteria	p__Firmicutes	c__Clostridia	o__Clostridiales	f__Hungateiclostridiaceae	g__Pseudoclostridium	s__Pseudoclostridium_thermosuccinogenes	0	0	0	0	0	0	56	0	0	96	0	10	0	0	0
d__Bacteria	k__unclassified_d__Bacteria	p__Firmicutes	c__Clostridia	o__Clostridiales	f__Lachnospiraceae	g__Mediterraneibacter	s__[Ruminococcus]_lactaris	0	0	0	0	0	0	50	0	0	46	4	12	12	0	6
d__Bacteria	k__unclassified_d__Bacteria	p__Bacteroidetes	c__Bacteroidia	o__Bacteroidales	f__Muribaculaceae	g__Candidatus_Amulumruptor	s__Candidatus_Amulumruptor_caecigallinarius	0	0	0	0	0	0	18	0	0	50	0	0	2	0	0
d__Bacteria	k__unclassified_d__Bacteria	p__Verrucomicrobia	c__Verrucomicrobiae	o__Verrucomicrobiales	f__Akkermansiaceae	g__Akkermansia	s__Akkermansia_muciniphila_CAG:154	4	1788	2254	2280	1288	2	10	0	0	18	0	956	50	40	456
d__Bacteria	k__unclassified_d__Bacteria	p__Bacteroidetes	c__Bacteroidia	o__Bacteroidales	f__Bacteroidaceae	g__Bacteroides	s__Bacteroides_oleiciplenus	0	0	0	0	0	0	6	184	28	94	4	28	0	4	0
d__Bacteria	k__unclassified_d__Bacteria	p__Proteobacteria	c__Gammaproteobacteria	o__Enterobacterales	f__Enterobacteriaceae	g__Klebsiella	s__Klebsiella_pneumoniae	192	248	1282	1736	292	76	112	4	74	54	320	362	148	154	178
d__Bacteria	k__unclassified_d__Bacteria	p__Bacteroidetes	c__Bacteroidia	o__Bacteroidales	f__Prevotellaceae	g__Prevotella	s__Prevotella_disiens	0	0	0	0	0	0	2	0	0	0	0	0	0	0	0
d__Bacteria	k__unclassified_d__Bacteria	p__Proteobacteria	c__Gammaproteobacteria	o__Enterobacterales	f__Morganellaceae	g__Proteus_f__Morganellaceae	s__Proteus_mirabilis	0	0	0	0	0	0	0	0	0	0	0	14	0	4	12
d__Bacteria	k__unclassified_d__Bacteria	p__Firmicutes	c__Clostridia	o__Clostridiales	f__Lachnospiraceae	g__Hespellia	s__Hespellia_stercorisuis	0	0	0	0	0	0	20	0	0	34	0	54	6	18	0
d__Bacteria	k__unclassified_d__Bacteria	p__Bacteroidetes	c__Cytophagia	o__Cytophagales	f__Cytophagaceae	g__Spirosoma	s__Spirosoma_oryzae	0	0	0	0	0	0	0	0	2	0	58	84	24	8	218
d__Bacteria	k__unclassified_d__Bacteria	p__Firmicutes	c__Clostridia	o__Clostridiales	f__Peptostreptococcaceae	g__Asaccharospora	s__Asaccharospora_irregularis	0	0	0	0	0	0	0	0	0	2	0	0	0	0	0
d__Bacteria	k__unclassified_d__Bacteria	p__Firmicutes	c__Clostridia	o__Clostridiales	f__Lachnospiraceae	g__Enterocloster	s__Enterocloster_aldensis	0	10	2	2	0	4458	3914	5520	5746	128	1108	3590	4080	384	3084
d__Bacteria	k__unclassified_d__Bacteria	p__Proteobacteria	c__Alphaproteobacteria	o__Sphingomonadales	f__Erythrobacteraceae	g__Altererythrobacter	s__Altererythrobacter_dongtanensis	0	0	0	0	0	0	0	0	0	0	0	0	0	0	0
d__Bacteria	k__unclassified_d__Bacteria	p__Firmicutes	c__Bacilli	o__Lactobacillales	f__Carnobacteriaceae	g__Alkalibacterium	s__Alkalibacterium_kapii	0	0	0	0	0	0	2	0	0	16	0	0	0	0	0
d__Bacteria	k__unclassified_d__Bacteria	p__Spirochaetes	c__Spirochaetia	o__Spirochaetales	f__Spirochaetaceae	g__Treponema	s__Treponema_bryantii	0	0	0	0	0	0	0	0	0	0	0	0	0	0	0
d__Bacteria	k__unclassified_d__Bacteria	p__Firmicutes	c__Clostridia	o__Clostridiales	f__Clostridiaceae	g__Clostridium	s__Clostridium_lundense	0	0	0	0	0	0	0	4	0	0	0	0	0	0	4
d__Bacteria	k__unclassified_d__Bacteria	p__Firmicutes	c__Clostridia	o__Clostridiales	f__Lachnospiraceae	g__Dorea	s__Dorea_phocaeensis	0	0	0	0	0	2	2	0	0	0	0	0	0	0	0
d__Bacteria	k__unclassified_d__Bacteria	p__Firmicutes	c__Clostridia	o__Clostridiales	f__Lachnospiraceae	g__Anaerobutyricum	s__Anaerobutyricum_hallii	4	0	0	0	0	0	44	0	6	62	0	0	10	4	0
d__Bacteria	k__unclassified_d__Bacteria	p__Bacteroidetes	c__Bacteroidia	o__Bacteroidales	f__Tannerellaceae	g__Parabacteroides	s__Parabacteroides_timonensis	0	0	0	0	0	0	2	0	0	2	0	4	0	0	0
d__Bacteria	k__unclassified_d__Bacteria	p__Firmicutes	c__Bacilli	o__Lactobacillales	f__Leuconostocaceae	g__Leuconostoc	s__Leuconostoc_mesenteroides	0	0	0	0	0	0	2	0	0	42	0	0	0	0	0
d__Bacteria	k__unclassified_d__Bacteria	p__Bacteroidetes	c__Bacteroidia	o__Bacteroidales	f__Rikenellaceae	g__Alistipes	s__Alistipes_putredinis	0	0	0	0	0	0	42	4	8	4	0	126	138	130	6
d__Bacteria	k__unclassified_d__Bacteria	p__Firmicutes	c__Bacilli	o__Bacillales	f__Bacillaceae	g__Cytobacillus	s__Cytobacillus_praedii	0	0	2	0	0	0	0	0	0	0	94	1778	250	48	504
d__Bacteria	k__unclassified_d__Bacteria	p__Firmicutes	c__Bacilli	o__Lactobacillales	f__Leuconostocaceae	g__Weissella	s__Weissella_confusa	0	0	0	0	0	0	0	0	0	0	0	0	2	0	0
d__Bacteria	k__unclassified_d__Bacteria	p__Firmicutes	c__Clostridia	o__Clostridiales	f__Ruminococcaceae	g__unclassified_f__Ruminococcaceae	s__[Eubacterium]_siraeum	0	0	0	0	0	0	0	0	76	0	0	0	0	0	0
d__Bacteria	k__unclassified_d__Bacteria	p__Firmicutes	c__Bacilli	o__Lactobacillales	f__Enterococcaceae	g__Enterococcus	s__Enterococcus_faecium	14	26	8	10	12	40	50	26	44	14	2	64	2	24	0
d__Bacteria	k__unclassified_d__Bacteria	p__Firmicutes	c__Bacilli	o__Bacillales	f__Paenibacillaceae	g__Paenibacillus	s__Paenibacillus_macquariensis	0	0	0	0	0	0	0	0	0	6	0	0	0	0	0
d__Bacteria	k__unclassified_d__Bacteria	p__Firmicutes	c__Bacilli	o__Bacillales	f__Bacillaceae	g__Bacillus_f__Bacillaceae	s__Bacillus_sinesaloumensis	0	0	0	0	0	0	0	2	0	0	0	0	0	0	0
d__Bacteria	k__unclassified_d__Bacteria	p__Firmicutes	c__Clostridia	o__Clostridiales	f__Peptostreptococcaceae	g__Romboutsia	s__Romboutsia_ilealis	0	0	0	0	0	0	0	0	0	2	0	0	0	0	0
d__Bacteria	k__unclassified_d__Bacteria	p__Firmicutes	c__Clostridia	o__Clostridiales	f__Peptostreptococcaceae	g__Peptoanaerobacter	s__[Eubacterium]_yurii	0	0	0	0	0	2	30	0	0	76	0	0	0	0	0
d__Bacteria	k__unclassified_d__Bacteria	p__Firmicutes	c__Bacilli	o__Lactobacillales	f__Streptococcaceae	g__Streptococcus	s__Streptococcus_equinus	0	0	0	0	0	0	0	0	0	14	0	0	0	0	0
d__Bacteria	k__unclassified_d__Bacteria	p__Firmicutes	c__Clostridia	o__Clostridiales	f__Ruminococcaceae	g__Faecalibacterium	s__Faecalibacterium_prausnitzii	0	0	0	0	0	4	426	4	4	1328	6	38	294	60	2
d__Bacteria	k__unclassified_d__Bacteria	p__Bacteroidetes	c__Bacteroidia	o__Bacteroidales	f__Dysgonomonadaceae	g__Dysgonomonas	s__Dysgonomonas_macrotermitis	0	0	0	0	0	0	4	10	8	36	0	0	2	18	0
d__Bacteria	k__unclassified_d__Bacteria	p__Firmicutes	c__Bacilli	o__Lactobacillales	f__Streptococcaceae	g__Streptococcus	s__Streptococcus_pneumoniae	32	16	0	0	10	14	64	2	0	90	6	60	2	8	28
d__Bacteria	k__unclassified_d__Bacteria	p__Firmicutes	c__Clostridia	o__Clostridiales	f__Eubacteriaceae	g__Eubacterium	s__Eubacterium_pyruvativorans	0	0	0	0	0	0	2	0	0	0	0	6	4	0	0
d__Bacteria	k__unclassified_d__Bacteria	p__Bacteroidetes	c__Bacteroidia	o__Bacteroidales	f__Bacteroidaceae	g__Bacteroides	s__Bacteroides_zoogleoformans	0	0	0	0	0	0	0	0	0	0	0	0	6	0	2
d__Bacteria	k__unclassified_d__Bacteria	p__Firmicutes	c__Negativicutes	o__Acidaminococcales	f__Acidaminococcaceae	g__Succiniclasticum	s__Succiniclasticum_ruminis	0	0	0	0	0	0	4	0	0	16	0	0	0	0	0
d__Bacteria	k__unclassified_d__Bacteria	p__Bacteroidetes	c__Bacteroidia	o__Bacteroidales	f__Bacteroidaceae	g__Bacteroides	s__Bacteroides_caccae	2	2	10	2	0	1232	1146	81066	27960	398	348	2762	3944	914	440
d__Bacteria	k__unclassified_d__Bacteria	p__Bacteroidetes	c__Bacteroidia	o__Bacteroidales	f__Bacteroidaceae	g__Bacteroides	s__Bacteroides_cellulosilyticus	4	108	44	10	0	214028	146646	96962	33034	8364	45752	4312	31474	13926	35734
d__Bacteria	k__unclassified_d__Bacteria	p__Firmicutes	c__Erysipelotrichia	o__Erysipelotrichales	f__Erysipelotrichaceae	g__Holdemania	s__Holdemania_filiformis	0	0	0	0	0	0	20	0	0	236	0	10	8	10	0
d__Bacteria	k__unclassified_d__Bacteria	p__Firmicutes	c__Clostridia	o__Clostridiales	f__Eubacteriaceae	g__Acetobacterium	s__Acetobacterium_bakii	0	0	0	0	0	0	0	0	0	4	2	6	10	10	0
d__Bacteria	k__unclassified_d__Bacteria	p__Firmicutes	c__Bacilli	o__Lactobacillales	f__Carnobacteriaceae	g__Dolosigranulum	s__Dolosigranulum_pigrum	0	0	0	0	0	0	0	0	0	0	0	0	0	0	0
d__Bacteria	k__unclassified_d__Bacteria	p__Firmicutes	c__Clostridia	o__Clostridiales	f__Lachnospiraceae	g__Extibacter	s__Extibacter_muris	584	16	0	0	26	180	94	386	346	38	60	2	64	20	4
d__Bacteria	k__unclassified_d__Bacteria	p__Firmicutes	c__Clostridia	o__Clostridiales	f__Lachnospiraceae	g__Lacrimispora	s__Lacrimispora_algidixylanolytica	0	0	0	0	0	0	2	0	0	0	0	0	0	0	0
d__Bacteria	k__unclassified_d__Bacteria	p__Firmicutes	c__Clostridia	o__Clostridiales	f__Clostridiaceae	g__Clostridium	s__Clostridium_carnis	0	0	0	0	0	0	0	0	0	0	0	0	0	0	0
d__Bacteria	k__unclassified_d__Bacteria	p__Firmicutes	c__Erysipelotrichia	o__Erysipelotrichales	f__Erysipelotrichaceae	g__Holdemanella	s__Holdemanella_biformis	0	0	0	0	0	0	22	0	0	36	6	0	16	0	6
d__Bacteria	k__unclassified_d__Bacteria	p__Firmicutes	c__Clostridia	o__Clostridiales	f__Hungateiclostridiaceae	g__Anaerobacterium	s__Anaerobacterium_chartisolvens	0	0	0	0	0	0	0	0	0	0	0	0	0	2	0
d__Bacteria	k__unclassified_d__Bacteria	p__Firmicutes	c__Clostridia	o__Clostridiales	f__Clostridiaceae	g__Clostridium	s__Clostridium_scatologenes	0	0	0	0	0	0	0	0	0	2	0	0	0	0	0
d__Bacteria	k__unclassified_d__Bacteria	p__Fusobacteria	c__Fusobacteriia	o__Fusobacteriales	f__Leptotrichiaceae	g__Sebaldella	s__Sebaldella_termitidis	0	0	0	0	0	0	0	0	0	0	0	0	0	0	0
d__Bacteria	k__unclassified_d__Bacteria	p__Firmicutes	c__Erysipelotrichia	o__Erysipelotrichales	f__Erysipelotrichaceae	g__Erysipelatoclostridium	s__Erysipelatoclostridium_ramosum	0	0	0	0	0	0	0	0	8	0	98	684	18	76	440
d__Bacteria	k__unclassified_d__Bacteria	p__Firmicutes	c__Clostridia	o__Clostridiales	f__Ruminococcaceae	g__Angelakisella	s__Angelakisella_massiliensis	0	0	0	0	0	0	242	0	0	774	0	26	138	30	0
d__Bacteria	k__unclassified_d__Bacteria	p__Firmicutes	c__Clostridia	o__Clostridiales	f__Ruminococcaceae	g__Massilimaliae	s__Massilimaliae_timonensis	0	0	0	0	0	0	0	0	0	0	0	22	0	0	0
d__Bacteria	k__unclassified_d__Bacteria	p__Bacteroidetes	c__Bacteroidia	o__Bacteroidales	f__Bacteroidaceae	g__Bacteroides	s__Bacteroides_faecichinchillae	0	0	0	0	0	214	180	264	88	184	226	306	176	144	224
d__Bacteria	k__unclassified_d__Bacteria	p__Firmicutes	c__Clostridia	o__Clostridiales	f__Lachnospiraceae	g__Lachnospira	s__Lachnospira_pectinoschiza	0	0	0	0	0	0	4	0	0	0	0	0	0	0	0
d__Bacteria	k__unclassified_d__Bacteria	p__Firmicutes	c__Bacilli	o__Bacillales	f__Bacillaceae	g__Bacillus_f__Bacillaceae	s__Bacillus_pseudomycoides	0	0	0	0	0	4	0	0	0	0	0	0	0	0	0
d__Bacteria	k__unclassified_d__Bacteria	p__Spirochaetes	c__Spirochaetia	o__Spirochaetales	f__Spirochaetaceae	g__Treponema	s__Treponema_pedis	0	0	0	0	0	0	0	0	2	0	2	12	8	2	6
d__Bacteria	k__unclassified_d__Bacteria	p__Firmicutes	c__Bacilli	o__Bacillales	f__Bacillaceae	g__Caldibacillus	s__Caldibacillus_debilis	0	0	0	0	0	0	0	0	0	0	0	2	0	0	0
d__Bacteria	k__unclassified_d__Bacteria	p__Actinobacteria	c__Actinobacteria	o__Bifidobacteriales	f__Bifidobacteriaceae	g__Bifidobacterium	s__Bifidobacterium_animalis	0	0	0	0	0	0	0	0	0	0	0	18	0	2	0
d__Bacteria	k__unclassified_d__Bacteria	p__Firmicutes	c__Clostridia	o__Clostridiales	f__Eubacteriaceae	g__Eubacterium	s__Eubacterium_uniforme	0	0	0	2	0	0	26	0	0	90	0	0	0	0	0
d__Bacteria	k__unclassified_d__Bacteria	p__Actinobacteria	c__Coriobacteriia	o__Eggerthellales	f__Eggerthellaceae	g__Raoultibacter	s__Raoultibacter_timonensis	0	0	0	0	0	0	18	0	0	54	0	12	0	8	0
d__Bacteria	k__unclassified_d__Bacteria	p__Firmicutes	c__unclassified_p__Firmicutes	o__unclassified_p__Firmicutes	f__unclassified_p__Firmicutes	g__Hydrogenispora	s__Hydrogenispora_ethanolica	0	0	0	0	0	0	0	2	2	0	0	0	0	0	0
d__Bacteria	k__unclassified_d__Bacteria	p__Actinobacteria	c__Actinobacteria	o__Micrococcales	f__Micrococcaceae	g__Kocuria	s__Kocuria_turfanensis	4	0	0	0	0	0	0	0	0	0	0	0	0	2	0
d__Bacteria	k__unclassified_d__Bacteria	p__Firmicutes	c__Clostridia	o__Clostridiales	f__Lachnospiraceae	g__Lachnoclostridium	s__[Clostridium]_populeti	0	0	0	0	0	0	0	0	0	0	0	46	0	0	0
d__Bacteria	k__unclassified_d__Bacteria	p__Bacteroidetes	c__Bacteroidia	o__Bacteroidales	f__Prevotellaceae	g__Prevotella	s__Prevotella_multisaccharivorax	0	0	0	0	0	4	128	0	0	410	0	0	0	0	0
d__Bacteria	k__unclassified_d__Bacteria	p__Bacteroidetes	c__Flavobacteriia	o__Flavobacteriales	f__Flavobacteriaceae	g__Flavobacterium	s__Flavobacterium_branchiophilum	0	0	0	0	0	0	12	0	0	58	0	0	0	0	0
d__Bacteria	k__unclassified_d__Bacteria	p__Firmicutes	c__Erysipelotrichia	o__Erysipelotrichales	f__Erysipelotrichaceae	g__Kandleria	s__Kandleria_vitulina	0	0	0	0	0	0	2	0	0	60	0	0	0	4	0
d__Bacteria	k__unclassified_d__Bacteria	p__Firmicutes	c__Bacilli	o__Lactobacillales	f__Lactobacillaceae	g__Lactobacillus	s__Lactobacillus_iners	0	0	0	0	0	0	0	0	0	0	0	0	0	0	0
d__Bacteria	k__unclassified_d__Bacteria	p__Firmicutes	c__Clostridia	o__Clostridiales	f__Lachnospiraceae	g__Lachnoclostridium	s__[Clostridium]_polysaccharolyticum	0	0	0	0	0	0	2	0	0	42	0	0	0	0	0
d__Bacteria	k__unclassified_d__Bacteria	p__Proteobacteria	c__Gammaproteobacteria	o__Aeromonadales	f__Succinivibrionaceae	g__Succinivibrio	s__Succinivibrio_dextrinosolvens	0	0	0	0	0	0	8	0	0	14	0	0	34	0	0
d__Bacteria	k__unclassified_d__Bacteria	p__Firmicutes	c__Clostridia	o__Clostridiales	f__Hungateiclostridiaceae	g__Ruminiclostridium	s__Ruminiclostridium_cellobioparum	0	0	0	0	0	0	12	0	0	12	0	0	0	0	0
d__Bacteria	k__unclassified_d__Bacteria	p__Bacteroidetes	c__Flavobacteriia	o__Flavobacteriales	f__Flavobacteriaceae	g__Myroides	s__Myroides_odoratus	0	0	0	0	0	0	0	0	0	0	0	0	0	0	18
d__Bacteria	k__unclassified_d__Bacteria	p__Firmicutes	c__Clostridia	o__Clostridiales	f__Lachnospiraceae	g__Enterocloster	s__Enterocloster_lavalensis	296	256	0	0	164	0	6	0	0	8	24	70	44	26	12
d__Bacteria	k__unclassified_d__Bacteria	p__Firmicutes	c__Erysipelotrichia	o__Erysipelotrichales	f__Erysipelotrichaceae	g__Erysipelatoclostridium	s__[Clostridium]_saccharogumia	0	0	0	0	0	0	2	0	0	8	0	0	0	0	0
d__Bacteria	k__unclassified_d__Bacteria	p__Proteobacteria	c__Gammaproteobacteria	o__Pasteurellales	f__Pasteurellaceae	g__Mannheimia	s__Mannheimia_haemolytica	0	0	0	0	0	0	6	0	0	6	0	0	8	2	0
d__Bacteria	k__unclassified_d__Bacteria	p__Fusobacteria	c__Fusobacteriia	o__Fusobacteriales	f__Leptotrichiaceae	g__Streptobacillus	s__Streptobacillus_moniliformis	0	0	0	0	0	0	0	0	0	22	0	0	0	0	0
d__Bacteria	k__unclassified_d__Bacteria	p__Bacteroidetes	c__Bacteroidia	o__Marinilabiliales	f__Prolixibacteraceae	g__Puteibacter	s__Puteibacter_caeruleilacunae	0	0	0	0	0	0	0	0	0	0	0	8	0	0	0
d__Bacteria	k__unclassified_d__Bacteria	p__Cyanobacteria	c__unclassified_p__Cyanobacteria	o__Oscillatoriales	f__Coleofasciculaceae	g__Coleofasciculus	s__Coleofasciculus_chthonoplastes	0	0	0	0	0	0	14	0	0	20	0	0	0	0	0
d__Bacteria	k__unclassified_d__Bacteria	p__Proteobacteria	c__Alphaproteobacteria	o__Sphingomonadales	f__Sphingomonadaceae	g__Sphingobium	s__Sphingobium_yanoikuyae	0	0	0	0	0	0	0	0	6	0	4	2	18	10	14
d__Bacteria	k__unclassified_d__Bacteria	p__Proteobacteria	c__Gammaproteobacteria	o__Enterobacterales	f__Enterobacteriaceae	g__Enterobacter	s__Enterobacter_hormaechei	1742	2954	27486	44782	2314	10	8	0	10	10	0	0	0	0	6
d__Bacteria	k__unclassified_d__Bacteria	p__Actinobacteria	c__Actinobacteria	o__Micrococcales	f__Micrococcaceae	g__Arthrobacter	s__Arthrobacter_woluwensis	0	0	0	0	0	0	0	0	0	0	10	4	20	8	0
d__Bacteria	k__unclassified_d__Bacteria	p__Firmicutes	c__Clostridia	o__Halanaerobiales	f__Halanaerobiaceae	g__Halanaerobium	s__Halanaerobium_congolense	0	0	0	0	0	0	2	0	0	0	0	0	0	0	0
d__Bacteria	k__unclassified_d__Bacteria	p__Firmicutes	c__Clostridia	o__Clostridiales	f__Eubacteriaceae	g__Eubacterium	s__Eubacterium_ruminantium	0	0	0	0	0	0	0	0	0	0	0	26	0	0	0
d__Bacteria	k__unclassified_d__Bacteria	p__Firmicutes	c__Clostridia	o__Clostridiales	f__Lachnospiraceae	g__Mediterraneibacter	s__[Ruminococcus]_gnavus	74	74	220	186	150	20	676	40	520	1108	48	45032	5844	9332	58782
d__Bacteria	k__unclassified_d__Bacteria	p__Firmicutes	c__Negativicutes	o__Veillonellales	f__Veillonellaceae	g__Dialister	s__Dialister_invisus_CAG:218	0	0	0	0	0	0	8	0	0	0	0	28	0	0	0
d__Bacteria	k__unclassified_d__Bacteria	p__Actinobacteria	c__Actinobacteria	o__Micrococcales	f__Micrococcaceae	g__Glutamicibacter	s__Glutamicibacter_arilaitensis	0	0	0	0	0	0	0	0	0	0	0	0	0	0	0
d__Bacteria	k__unclassified_d__Bacteria	p__Bacteroidetes	c__Flavobacteriia	o__Flavobacteriales	f__Flavobacteriaceae	g__Ulvibacterium	s__Ulvibacterium_marinum	0	0	0	0	0	0	0	0	0	0	0	0	0	8	0
d__Bacteria	k__unclassified_d__Bacteria	p__Firmicutes	c__Clostridia	o__Clostridiales	f__Peptococcaceae	g__Desulfitobacterium	s__Desulfitobacterium_metallireducens	0	0	0	0	0	0	2	0	0	10	0	0	0	0	0
d__Bacteria	k__unclassified_d__Bacteria	p__Firmicutes	c__Clostridia	o__Clostridiales	f__Ruminococcaceae	g__Subdoligranulum	s__Subdoligranulum_variabile	0	0	0	0	0	0	14	0	0	20	0	142	92	18	0
d__Bacteria	k__unclassified_d__Bacteria	p__Bacteroidetes	c__Bacteroidia	o__Bacteroidales	f__unclassified_o__Bacteroidales	g__Phocaeicola	s__Phocaeicola_plebeius	0	0	2	0	0	72	38	166	46	54	98	272	72	102	42
d__Bacteria	k__unclassified_d__Bacteria	p__Firmicutes	c__Clostridia	o__Clostridiales	f__Peptococcaceae	g__Desulfosporosinus	s__Desulfosporosinus_youngiae	0	0	0	0	0	0	0	0	0	0	8	0	0	6	0
d__Bacteria	k__unclassified_d__Bacteria	p__Proteobacteria	c__Gammaproteobacteria	o__Pasteurellales	f__Pasteurellaceae	g__Rodentibacter	s__Rodentibacter_rarus	2	8	0	2	0	0	0	0	0	0	0	0	0	0	0
d__Bacteria	k__unclassified_d__Bacteria	p__Bacteroidetes	c__Bacteroidia	o__Bacteroidales	f__Bacteroidaceae	g__Bacteroides	s__Bacteroides_faecis_CAG:32	0	0	0	0	0	6	4	8	66	2	4	28	8	10	2
d__Bacteria	k__unclassified_d__Bacteria	p__Firmicutes	c__Bacilli	o__Bacillales	f__Bacillaceae	g__Bacillus_f__Bacillaceae	s__Bacillus_licheniformis	0	0	0	0	0	4	2	0	2	0	4	2	2	0	10
d__Bacteria	k__unclassified_d__Bacteria	p__Firmicutes	c__Clostridia	o__Clostridiales	f__Lachnospiraceae	g__Lachnoclostridium	s__[Clostridium]_hylemonae	110	6	0	0	0	74	74	80	64	38	70	156	36	76	1746
d__Bacteria	k__unclassified_d__Bacteria	p__Firmicutes	c__Clostridia	o__Clostridiales	f__Clostridiales_Family_XIII._Incertae_Sedis	g__Anaerovorax	s__Anaerovorax_odorimutans	0	0	0	0	0	0	0	0	0	0	26	0	0	10	0
d__Bacteria	k__unclassified_d__Bacteria	p__Firmicutes	c__Clostridia	o__Clostridiales	f__Eubacteriaceae	g__Acetobacterium	s__Acetobacterium_dehalogenans	0	0	0	0	0	0	36	0	0	4	0	0	6	0	0
d__Bacteria	k__unclassified_d__Bacteria	p__Firmicutes	c__Clostridia	o__Clostridiales	f__Lachnospiraceae	g__Faecalicatena	s__Faecalicatena_contorta	0	0	0	0	0	0	0	0	0	0	14	6	20	4	0
d__Bacteria	k__unclassified_d__Bacteria	p__Firmicutes	c__Clostridia	o__Clostridiales	f__Lachnospiraceae	g__Coprococcus	s__Coprococcus_catus	0	0	0	0	0	0	22	0	0	18	0	2	0	8	0
d__Bacteria	k__unclassified_d__Bacteria	p__Actinobacteria	c__Coriobacteriia	o__Eggerthellales	f__Eggerthellaceae	g__Denitrobacterium	s__Denitrobacterium_detoxificans	0	0	0	0	0	0	0	0	0	22	0	0	0	0	0
d__Bacteria	k__unclassified_d__Bacteria	p__Firmicutes	c__Bacilli	o__Bacillales	f__Paenibacillaceae	g__Paenibacillus	s__Paenibacillus_solani	0	0	0	0	0	0	0	0	0	6	0	0	0	0	0
d__Bacteria	k__unclassified_d__Bacteria	p__Firmicutes	c__Clostridia	o__Clostridiales	f__Lachnospiraceae	g__Blautia	s__Blautia_hansenii	0	0	0	0	0	0	10	0	0	8	0	34	6	6	0
d__Bacteria	k__unclassified_d__Bacteria	p__Actinobacteria	c__Coriobacteriia	o__Coriobacteriales	f__Atopobiaceae	g__Atopobium	s__Atopobium_fossor	0	0	0	0	0	0	0	0	0	0	0	0	0	0	0
d__Bacteria	k__unclassified_d__Bacteria	p__Firmicutes	c__Clostridia	o__Clostridiales	f__Hungateiclostridiaceae	g__Ruminiclostridium	s__Ruminiclostridium_papyrosolvens	0	0	0	0	0	0	0	0	0	0	0	4	2	8	10
d__Bacteria	k__unclassified_d__Bacteria	p__Firmicutes	c__Clostridia	o__Clostridiales	f__Hungateiclostridiaceae	g__Ruminiclostridium	s__Ruminiclostridium_cellulolyticum	0	0	0	0	0	0	0	0	0	8	0	0	0	0	0
d__Bacteria	k__unclassified_d__Bacteria	p__Firmicutes	c__Clostridia	o__Clostridiales	f__Lachnospiraceae	g__Frisingicoccus	s__Frisingicoccus_caecimuris	0	0	0	0	0	0	0	0	0	0	0	0	14	32	0
d__Bacteria	k__unclassified_d__Bacteria	p__Firmicutes	c__Clostridia	o__Clostridiales	f__Hungateiclostridiaceae	g__Thermoclostridium	s__Thermoclostridium_caenicola	0	0	0	0	0	0	6	0	0	20	0	0	0	0	0
d__Bacteria	k__unclassified_d__Bacteria	p__Proteobacteria	c__Betaproteobacteria	o__Burkholderiales	f__Sutterellaceae	g__Parasutterella	s__Parasutterella_excrementihominis	0	0	0	2	0	762	572	206	1070	348	1190	346	1208	474	640
d__Bacteria	k__unclassified_d__Bacteria	p__Firmicutes	c__Clostridia	o__Clostridiales	f__Eubacteriaceae	g__Eubacterium	s__Eubacterium_maltosivorans	0	0	0	0	0	0	0	0	0	0	0	6	0	0	0
d__Bacteria	k__unclassified_d__Bacteria	p__Firmicutes	c__Clostridia	o__Clostridiales	f__Hungateiclostridiaceae	g__Hungateiclostridium	s__Hungateiclostridium_thermocellum	0	0	0	0	0	0	2	0	0	40	0	20	8	14	0
d__Bacteria	k__unclassified_d__Bacteria	p__Tenericutes	c__Mollicutes	o__Mycoplasmatales	f__Mycoplasmataceae	g__Mycoplasma	s__Mycoplasma_hominis	0	0	0	0	0	0	6	0	0	8	0	0	0	0	0
d__Bacteria	k__unclassified_d__Bacteria	p__Firmicutes	c__Bacilli	o__Bacillales	f__Paenibacillaceae	g__Brevibacillus	s__Brevibacillus_reuszeri	0	0	0	0	0	0	0	0	0	0	0	0	0	2	0
d__Bacteria	k__unclassified_d__Bacteria	p__Firmicutes	c__Clostridia	o__Clostridiales	f__Clostridiales_Family_XIII._Incertae_Sedis	g__Bacilliculturomica	s__Bacilliculturomica_massiliensis	0	0	0	0	0	0	0	0	0	0	0	0	2	0	0
d__Bacteria	k__unclassified_d__Bacteria	p__Proteobacteria	c__Gammaproteobacteria	o__Pseudomonadales	f__Pseudomonadaceae	g__Pseudomonas	s__Pseudomonas_viridiflava	2	0	4	0	2	0	0	0	0	0	0	4	0	0	0
d__Bacteria	k__unclassified_d__Bacteria	p__Bacteroidetes	c__Bacteroidia	o__Bacteroidales	f__Bacteroidaceae	g__Bacteroides	s__Bacteroides_graminisolvens	0	0	0	0	0	0	0	0	0	0	0	4	0	0	0
d__Bacteria	k__unclassified_d__Bacteria	p__Firmicutes	c__Clostridia	o__Clostridiales	f__Ruminococcaceae	g__Gemmiger	s__Gemmiger_formicilis	0	0	0	0	0	0	14	0	0	0	0	0	0	0	0
d__Bacteria	k__unclassified_d__Bacteria	p__Bacteroidetes	c__Bacteroidia	o__Bacteroidales	f__Muribaculaceae	g__Paramuribaculum	s__Paramuribaculum_intestinale	0	0	0	0	0	0	12	0	0	36	0	0	0	0	0
d__Bacteria	k__unclassified_d__Bacteria	p__Bacteroidetes	c__Bacteroidia	o__Bacteroidales	f__Odoribacteraceae	g__Butyricimonas	s__Butyricimonas_synergistica	0	0	0	0	0	0	6	14	6	78	0	16	28	40	8
d__Bacteria	k__unclassified_d__Bacteria	p__Firmicutes	c__Clostridia	o__Clostridiales	f__Christensenellaceae	g__Christensenella	s__Christensenella_minuta	0	0	2	0	0	248	148	702	950	4	1286	538	46	350	1002
d__Bacteria	k__unclassified_d__Bacteria	p__Bacteroidetes	c__Bacteroidia	o__Bacteroidales	f__Bacteroidaceae	g__Bacteroides	s__Bacteroides_cellulosilyticus_CAG:158	0	0	0	0	0	588	330	422	84	134	538	38	304	164	376
d__Bacteria	k__unclassified_d__Bacteria	p__Firmicutes	c__Bacilli	o__Lactobacillales	f__Streptococcaceae	g__Streptococcus	s__Streptococcus_agalactiae	0	0	0	0	0	0	0	0	0	2	0	0	0	0	0
d__Bacteria	k__unclassified_d__Bacteria	p__Firmicutes	c__Clostridia	o__Clostridiales	f__Clostridiaceae	g__Clostridium	s__Clostridium_leptum_CAG:27	0	0	0	0	0	0	0	0	0	0	0	0	4	0	0
d__Bacteria	k__unclassified_d__Bacteria	p__Bacteroidetes	c__Sphingobacteriia	o__Sphingobacteriales	f__Sphingobacteriaceae	g__Sphingobacterium	s__Sphingobacterium_olei	0	0	0	0	0	0	0	0	0	16	0	0	0	0	0
d__Bacteria	k__unclassified_d__Bacteria	p__Firmicutes	c__Clostridia	o__Clostridiales	f__Lachnospiraceae	g__Tyzzerella	s__Tyzzerella_nexilis	0	0	0	0	0	2	8	0	0	22	0	0	44	92	0
d__Bacteria	k__unclassified_d__Bacteria	p__Proteobacteria	c__Betaproteobacteria	o__Burkholderiales	f__Burkholderiaceae	g__Burkholderia	s__Burkholderia_cepacia	0	0	0	0	0	12	0	0	22	6	40	14	0	18	4
d__Bacteria	k__unclassified_d__Bacteria	p__Firmicutes	c__Clostridia	o__Clostridiales	f__Clostridiaceae	g__Clostridium	s__Clostridium_indicum	0	0	0	0	0	0	4	0	0	8	0	0	0	0	0
d__Bacteria	k__unclassified_d__Bacteria	p__Firmicutes	c__Tissierellia	o__Tissierellales	f__Tissierellaceae	g__Tissierella	s__Tissierella_praeacuta	0	0	0	0	0	0	0	0	0	2	0	0	0	0	0
d__Bacteria	k__unclassified_d__Bacteria	p__Firmicutes	c__Tissierellia	o__Tissierellales	f__Peptoniphilaceae	g__Anaerococcus	s__Anaerococcus_hydrogenalis	0	0	0	0	0	0	0	0	0	0	0	0	0	0	0
d__Bacteria	k__unclassified_d__Bacteria	p__Bacteroidetes	c__Bacteroidia	o__Bacteroidales	f__Bacteroidaceae	g__Bacteroides	s__Bacteroides_neonati	0	0	0	0	0	0	0	2	0	28	0	578	6	30	0
d__Bacteria	k__unclassified_d__Bacteria	p__Firmicutes	c__Bacilli	o__Lactobacillales	f__Enterococcaceae	g__Enterococcus	s__Enterococcus_haemoperoxidus	0	0	0	0	0	0	0	0	0	14	0	0	0	0	0
d__Bacteria	k__unclassified_d__Bacteria	p__Bacteroidetes	c__Bacteroidia	o__Bacteroidales	f__Bacteroidaceae	g__Bacteroides	s__Bacteroides_reticulotermitis	0	0	0	0	0	636	420	276	82	0	0	88	2	8	0
d__Bacteria	k__unclassified_d__Bacteria	p__Firmicutes	c__Clostridia	o__Clostridiales	f__Hungateiclostridiaceae	g__Hungateiclostridium	s__Hungateiclostridium_alkalicellulosi	0	0	0	0	0	0	0	0	0	4	0	0	0	0	0
d__Bacteria	k__unclassified_d__Bacteria	p__Firmicutes	c__Clostridia	o__Clostridiales	f__Lachnospiraceae	g__Lachnoclostridium	s__[Clostridium]_methoxybenzovorans	0	0	0	0	0	20	44	56	54	34	12	6	64	2	14
d__Bacteria	k__unclassified_d__Bacteria	p__Actinobacteria	c__Actinobacteria	o__Streptomycetales	f__Streptomycetaceae	g__Streptomyces	s__Streptomyces_thermoautotrophicus	26	0	10	0	0	2	0	2	0	0	0	0	0	10	0
d__Bacteria	k__unclassified_d__Bacteria	p__Firmicutes	c__Clostridia	o__Clostridiales	f__Clostridiaceae	g__Clostridium	s__Clostridium_nexile_CAG:348	4	10	0	0	14	6	50	4	4	14	2	4	18	4	0
d__Bacteria	k__unclassified_d__Bacteria	p__Firmicutes	c__Clostridia	o__Clostridiales	f__Clostridiaceae	g__Clostridium	s__Clostridium_frigidicarnis	0	0	0	0	0	0	0	2	2	0	16	8	16	2	12
d__Bacteria	k__unclassified_d__Bacteria	p__Firmicutes	c__Clostridia	o__Clostridiales	f__Clostridiaceae	g__Butyricicoccus	s__Butyricicoccus_porcorum	0	0	0	0	0	0	0	12	4	0	0	0	0	0	0
d__Bacteria	k__unclassified_d__Bacteria	p__Firmicutes	c__Clostridia	o__Clostridiales	f__Clostridiaceae	g__Clostridium	s__Clostridium_cellulovorans	0	0	0	0	0	0	12	0	0	0	0	0	0	0	0
d__Bacteria	k__unclassified_d__Bacteria	p__Firmicutes	c__Bacilli	o__Bacillales	f__Bacillaceae	g__Bacillus_f__Bacillaceae	s__Bacillus_circulans	0	0	0	0	0	0	0	0	0	6	0	0	6	0	0
d__Bacteria	k__unclassified_d__Bacteria	p__Firmicutes	c__Bacilli	o__Bacillales	f__Bacillaceae	g__Bacillus_f__Bacillaceae	s__Bacillus_massilionigeriensis	0	0	0	0	0	0	0	0	0	0	0	0	2	10	0
d__Bacteria	k__unclassified_d__Bacteria	p__Proteobacteria	c__Alphaproteobacteria	o__Rhodospirillales	f__Rhodospirillaceae	g__Phaeospirillum	s__Phaeospirillum_molischianum	0	0	0	0	0	0	0	0	0	0	0	0	0	0	2
d__Bacteria	k__unclassified_d__Bacteria	p__Tenericutes	c__Mollicutes	o__Acholeplasmatales	f__Acholeplasmataceae	g__Acholeplasma	s__Acholeplasma_equifetale	0	0	0	0	0	0	6	0	0	10	0	0	0	0	0
d__Bacteria	k__unclassified_d__Bacteria	p__Firmicutes	c__Clostridia	o__Clostridiales	f__Peptostreptococcaceae	g__Filifactor	s__Filifactor_alocis	0	0	0	0	0	0	8	0	0	0	0	2	0	0	0
d__Bacteria	k__unclassified_d__Bacteria	p__Firmicutes	c__Clostridia	o__Clostridiales	f__Clostridiaceae	g__Oxobacter	s__Oxobacter_pfennigii	0	0	0	0	0	0	2	0	0	0	0	0	4	0	0
d__Bacteria	k__unclassified_d__Bacteria	p__Firmicutes	c__Clostridia	o__Clostridiales	f__Lachnospiraceae	g__Johnsonella	s__Johnsonella_ignava	0	0	0	0	0	0	40	0	0	24	0	0	0	0	0
d__Bacteria	k__unclassified_d__Bacteria	p__Bacteroidetes	c__Bacteroidia	o__Bacteroidales	f__Barnesiellaceae	g__Coprobacter	s__Coprobacter_fastidiosus	0	0	4	0	0	0	0	698	756	0	0	166	4	28	0
d__Bacteria	k__unclassified_d__Bacteria	p__Bacteroidetes	c__Bacteroidia	o__Bacteroidales	f__unclassified_o__Bacteroidales	g__Phocaeicola	s__Phocaeicola_coprocola	0	0	0	0	0	0	0	10	0	0	0	0	0	0	0
d__Bacteria	k__unclassified_d__Bacteria	p__Firmicutes	c__Negativicutes	o__Acidaminococcales	f__Acidaminococcaceae	g__Phascolarctobacterium	s__Phascolarctobacterium_succinatutens	0	0	0	0	0	0	0	1610	2044	0	0	0	0	0	324
d__Bacteria	k__unclassified_d__Bacteria	p__Bacteroidetes	c__Bacteroidia	o__Bacteroidales	f__Bacteroidaceae	g__Bacteroides	s__Bacteroides_fluxus	0	0	0	0	0	38	46	270	90	198	274	58	122	48	388
d__Bacteria	k__unclassified_d__Bacteria	p__Firmicutes	c__Clostridia	o__Clostridiales	f__Clostridiales_Family_XIII._Incertae_Sedis	g__Mogibacterium	s__Mogibacterium_timidum	0	0	0	0	0	10	18	0	0	12	0	0	0	0	0
d__Bacteria	k__unclassified_d__Bacteria	p__Firmicutes	c__Clostridia	o__Clostridiales	f__Clostridiaceae	g__Clostridium	s__Clostridium_beijerinckii	0	0	0	0	0	0	50	0	2	68	2	14	42	26	0
d__Bacteria	k__unclassified_d__Bacteria	p__Firmicutes	c__Clostridia	o__Clostridiales	f__unclassified_o__Clostridiales	g__Evtepia	s__Evtepia_gabavorous	0	0	0	0	0	0	14	12	0	76	0	60	100	232	0
d__Bacteria	k__unclassified_d__Bacteria	p__Firmicutes	c__Bacilli	o__Lactobacillales	f__Lactobacillaceae	g__Lactobacillus	s__Lactobacillus_ruminis	0	0	0	0	0	0	4	0	0	0	0	0	0	0	0
d__Bacteria	k__unclassified_d__Bacteria	p__Firmicutes	c__Clostridia	o__Clostridiales	f__Lachnospiraceae	g__Roseburia	s__Roseburia_intestinalis	18	10	0	0	78	32	332	44	46	446	106	72	86	212	70
d__Bacteria	k__unclassified_d__Bacteria	p__Actinobacteria	c__Coriobacteriia	o__Eggerthellales	f__Eggerthellaceae	g__Rubneribacter	s__Rubneribacter_badeniensis	0	0	0	0	0	0	8	0	0	0	0	0	0	0	0
d__Bacteria	k__unclassified_d__Bacteria	p__Firmicutes	c__Clostridia	o__Clostridiales	f__Lachnospiraceae	g__Anaerobium	s__Anaerobium_acetethylicum	0	0	0	0	0	0	0	22	2	2	24	0	0	4	4
d__Bacteria	k__unclassified_d__Bacteria	p__Firmicutes	c__Clostridia	o__Clostridiales	f__Lachnospiraceae	g__Lachnoclostridium	s__[Clostridium]_symbiosum	2820	2908	6	0	2140	10430	9534	5428	10182	234	7528	3582	5750	3436	5788
d__Bacteria	k__unclassified_d__Bacteria	p__Deinococcus-Thermus	c__Deinococci	o__Deinococcales	f__Deinococcaceae	g__Deinococcus	s__Deinococcus_marmoris	0	0	0	0	0	0	8	0	0	18	0	0	10	2	0
d__Bacteria	k__unclassified_d__Bacteria	p__Firmicutes	c__Tissierellia	o__Tissierellales	f__Peptoniphilaceae	g__Anaerococcus	s__Anaerococcus_urinomassiliensis	0	0	0	0	0	0	6	0	0	86	0	0	0	0	0
d__Bacteria	k__unclassified_d__Bacteria	p__Firmicutes	c__Clostridia	o__Clostridiales	f__Ruminococcaceae	g__Anaerotruncus	s__Anaerotruncus_colihominis	0	0	0	0	0	28	3326	144	78	9694	32	956	760	310	12
d__Bacteria	k__unclassified_d__Bacteria	p__Firmicutes	c__Clostridia	o__Clostridiales	f__Lachnospiraceae	g__Muricomes	s__Muricomes_intestini	0	0	0	0	0	0	0	8	14	0	0	0	0	0	0
d__Bacteria	k__unclassified_d__Bacteria	p__Proteobacteria	c__Gammaproteobacteria	o__Pseudomonadales	f__Pseudomonadaceae	g__Pseudomonas	s__Pseudomonas_stutzeri	0	0	0	0	0	0	0	0	0	0	0	0	8	10	0
d__Bacteria	k__unclassified_d__Bacteria	p__Actinobacteria	c__Actinobacteria	o__Streptomycetales	f__Streptomycetaceae	g__Streptomyces	s__Streptomyces_alboflavus	0	0	0	0	0	0	0	20	8	0	0	0	4	0	0
d__Bacteria	k__unclassified_d__Bacteria	p__Firmicutes	c__Bacilli	o__Bacillales	f__Staphylococcaceae	g__Staphylococcus	s__Staphylococcus_hominis	78	68	212	128	116	6	2	6	4	20	54	106	24	4	36
d__Bacteria	k__unclassified_d__Bacteria	p__Firmicutes	c__Clostridia	o__Clostridiales	f__Lachnospiraceae	g__Lachnoclostridium	s__Lachnoclostridium_phytofermentans	0	0	0	0	0	4	8	0	0	38	2	0	10	6	0
d__Bacteria	k__unclassified_d__Bacteria	p__Firmicutes	c__Clostridia	o__Clostridiales	f__Lachnospiraceae	g__Lacrimispora	s__Lacrimispora_amygdalina	24	20	0	0	104	0	44	4	18	46	0	2	34	86	8
d__Bacteria	k__unclassified_d__Bacteria	p__Proteobacteria	c__Epsilonproteobacteria	o__Campylobacterales	f__Campylobacteraceae	g__Campylobacter	s__Campylobacter_coli	0	0	0	0	0	0	0	0	0	2	80	10	78	30	20
d__Bacteria	k__unclassified_d__Bacteria	p__Cyanobacteria	c__unclassified_p__Cyanobacteria	o__Chroococcidiopsidales	f__Chroococcidiopsidaceae	g__Chroococcidiopsis	s__Chroococcidiopsis_cubana	0	0	0	0	0	0	2	0	0	0	0	0	0	0	0
d__Bacteria	k__unclassified_d__Bacteria	p__Firmicutes	c__Clostridia	o__Clostridiales	f__Lachnospiraceae	g__Anaerocolumna	s__Anaerocolumna_aminovalerica	0	0	0	0	0	0	62	0	0	104	0	0	0	0	0
d__Bacteria	k__unclassified_d__Bacteria	p__Deinococcus-Thermus	c__Deinococci	o__Deinococcales	f__Deinococcaceae	g__Deinococcus	s__Deinococcus_misasensis	0	0	0	0	0	0	4	0	0	16	0	0	0	0	0
d__Bacteria	k__unclassified_d__Bacteria	p__Firmicutes	c__Clostridia	o__Clostridiales	f__Lachnospiraceae	g__Enterocloster	s__Enterocloster_citroniae	596	506	0	0	306	18	46	46	18	34	90	84	22	40	24
d__Bacteria	k__unclassified_d__Bacteria	p__Firmicutes	c__Clostridia	o__Clostridiales	f__Clostridiaceae	g__Hungatella	s__Hungatella_hathewayi	636	938	2336	1762	622	45408	30756	266832	230278	1480	951396	36644	256994	257166	381684
d__Bacteria	k__unclassified_d__Bacteria	p__Firmicutes	c__Clostridia	o__Clostridiales	f__Lachnospiraceae	g__Butyrivibrio	s__Butyrivibrio_hungatei	0	0	0	0	0	0	10	0	0	6	0	0	0	0	0
d__Bacteria	k__unclassified_d__Bacteria	p__Actinobacteria	c__Coriobacteriia	o__Eggerthellales	f__Eggerthellaceae	g__Slackia	s__Slackia_heliotrinireducens	0	0	0	0	0	0	8	0	0	6	0	0	0	0	0
d__Bacteria	k__unclassified_d__Bacteria	p__Bacteroidetes	c__Bacteroidia	o__Bacteroidales	f__Bacteroidaceae	g__Bacteroides	s__Bacteroides_thetaiotaomicron_CAG:40	0	0	0	0	0	0	0	6	4	0	0	6	2	0	0
d__Bacteria	k__unclassified_d__Bacteria	p__Firmicutes	c__Clostridia	o__Clostridiales	f__Peptostreptococcaceae	g__Paeniclostridium	s__Paeniclostridium_sordellii	0	0	0	0	0	0	0	0	0	4	2	32	14	16	0
d__Bacteria	k__unclassified_d__Bacteria	p__Firmicutes	c__Clostridia	o__Clostridiales	f__Lachnospiraceae	g__Herbinix	s__Herbinix_hemicellulosilytica	0	0	0	0	0	0	2	0	0	50	0	0	48	12	0
d__Bacteria	k__unclassified_d__Bacteria	p__Firmicutes	c__Bacilli	o__Lactobacillales	f__Enterococcaceae	g__Enterococcus	s__Enterococcus_cecorum	0	0	0	0	0	12	14	216	98	4	0	0	18	20	0
d__Bacteria	k__unclassified_d__Bacteria	p__Actinobacteria	c__Actinobacteria	o__Bifidobacteriales	f__Bifidobacteriaceae	g__Bifidobacterium	s__Bifidobacterium_magnum	0	0	0	0	0	0	10	0	0	16	0	0	0	0	0
d__Bacteria	k__unclassified_d__Bacteria	p__Firmicutes	c__Clostridia	o__Clostridiales	f__Lachnospiraceae	g__Bariatricus	s__Bariatricus_massiliensis	116	98	0	0	74	24	4	10	36	6	12	0	26	0	10
d__Bacteria	k__unclassified_d__Bacteria	p__Bacteroidetes	c__Flavobacteriia	o__Flavobacteriales	f__Flavobacteriaceae	g__Flavobacterium	s__Flavobacterium_columnare	0	0	0	0	0	0	0	0	0	0	0	0	4	0	0
d__Bacteria	k__unclassified_d__Bacteria	p__Firmicutes	c__Bacilli	o__Bacillales	f__Paenibacillaceae	g__Paenibacillus	s__Paenibacillus_antri	0	0	0	0	0	0	0	8	2	0	0	0	0	0	0
d__Bacteria	k__unclassified_d__Bacteria	p__Bacteroidetes	c__Bacteroidia	o__Bacteroidales	f__Odoribacteraceae	g__Butyricimonas	s__Butyricimonas_faecalis	0	0	0	0	0	6	10	22	8	0	0	0	0	0	0
d__Bacteria	k__unclassified_d__Bacteria	p__Firmicutes	c__Clostridia	o__Clostridiales	f__Ruminococcaceae	g__Acetivibrio	s__Acetivibrio_ethanolgignens	0	0	0	0	0	2	0	0	2	0	0	0	4	0	0
d__Bacteria	k__unclassified_d__Bacteria	p__Firmicutes	c__Clostridia	o__Clostridiales	f__Clostridiaceae	g__Butyricicoccus	s__Butyricicoccus_pullicaecorum	0	0	0	0	0	0	88	0	38	752	0	24	24	2	0
d__Bacteria	k__unclassified_d__Bacteria	p__Bacteroidetes	c__Saprospiria	o__Saprospirales	f__Lewinellaceae	g__Flavilitoribacter	s__Flavilitoribacter_nigricans	0	0	0	0	0	0	0	0	0	0	0	0	0	0	0
d__Bacteria	k__unclassified_d__Bacteria	p__Bacteroidetes	c__Bacteroidia	o__Bacteroidales	f__Bacteroidaceae	g__Bacteroides	s__Bacteroides_coprocola_CAG:162	0	0	0	0	0	0	0	0	0	8	0	0	0	0	0
d__Bacteria	k__unclassified_d__Bacteria	p__Firmicutes	c__Erysipelotrichia	o__Erysipelotrichales	f__Erysipelotrichaceae	g__Galactobacillus	s__Galactobacillus_timonensis	0	0	0	0	0	0	2	0	0	12	0	0	0	0	0
d__Bacteria	k__unclassified_d__Bacteria	p__Bacteroidetes	c__Bacteroidia	o__Bacteroidales	f__Rikenellaceae	g__Alistipes	s__Alistipes_finegoldii_CAG:68	0	0	0	0	0	0	0	0	0	0	0	0	0	2	0
d__Bacteria	k__unclassified_d__Bacteria	p__Firmicutes	c__Bacilli	o__Bacillales	f__Paenibacillaceae	g__Paenibacillus	s__Paenibacillus_anaericanus	0	0	0	0	0	0	0	2	0	0	2	4	6	0	8
d__Bacteria	k__unclassified_d__Bacteria	p__Firmicutes	c__Clostridia	o__Clostridiales	f__Lachnospiraceae	g__Enterocloster	s__Enterocloster_clostridioformis	2260	2274	38	2	1850	768	682	780	1028	326	2596	1176	17196	952	14592
d__Bacteria	k__unclassified_d__Bacteria	p__Bacteroidetes	c__Bacteroidia	o__Bacteroidales	f__Bacteroidaceae	g__Bacteroides	s__Bacteroides_stercorirosoris	0	0	0	0	0	88	68	30	22	0	0	0	0	0	0
d__Bacteria	k__unclassified_d__Bacteria	p__Firmicutes	c__Negativicutes	o__Selenomonadales	f__Selenomonadaceae	g__Megamonas	s__Megamonas_funiformis	0	0	0	0	0	0	0	0	0	0	0	0	0	0	106
d__Bacteria	k__unclassified_d__Bacteria	p__Proteobacteria	c__Gammaproteobacteria	o__Enterobacterales	f__Morganellaceae	g__Providencia	s__Providencia_alcalifaciens	0	0	0	0	0	0	18	0	0	6	0	0	0	0	0
d__Bacteria	k__unclassified_d__Bacteria	p__Verrucomicrobia	c__Verrucomicrobiae	o__Verrucomicrobiales	f__Akkermansiaceae	g__Akkermansia	s__Akkermansia_muciniphila	1845362	6512972	8523006	8409330	3972376	850114	836652	740458	1169528	46588	1697864	4546352	1685648	476052	2222672
d__Bacteria	k__unclassified_d__Bacteria	p__Firmicutes	c__Bacilli	o__Bacillales	f__Bacillaceae	g__Mesobacillus	s__Mesobacillus_campisalis	0	0	0	0	0	0	0	0	0	0	0	0	6	8	0
d__Bacteria	k__unclassified_d__Bacteria	p__Firmicutes	c__Clostridia	o__Clostridiales	f__Lachnospiraceae	g__Eisenbergiella	s__Eisenbergiella_massiliensis	0	0	0	0	0	6	12	0	0	18	4	932	10	20	6
d__Bacteria	k__unclassified_d__Bacteria	p__Firmicutes	c__Tissierellia	o__Tissierellales	f__Peptoniphilaceae	g__Peptoniphilus	s__Peptoniphilus_harei	0	0	0	0	0	0	10	0	0	12	0	0	0	0	0
d__Bacteria	k__unclassified_d__Bacteria	p__Firmicutes	c__Clostridia	o__Clostridiales	f__Lachnospiraceae	g__Marvinbryantia	s__Marvinbryantia_formatexigens	0	0	0	0	0	2	48	0	0	50	2	52	10	22	54
d__Bacteria	k__unclassified_d__Bacteria	p__Firmicutes	c__Clostridia	o__Clostridiales	f__Clostridiaceae	g__Clostridium	s__Clostridium_taeniosporum	0	0	0	0	0	0	0	0	0	0	0	0	0	0	0
d__Bacteria	k__unclassified_d__Bacteria	p__Bacteroidetes	c__Flavobacteriia	o__Flavobacteriales	f__Flavobacteriaceae	g__Flavivirga	s__Flavivirga_rizhaonensis	0	0	0	0	0	0	0	0	0	0	0	8	0	0	0
d__Bacteria	k__unclassified_d__Bacteria	p__Firmicutes	c__Clostridia	o__Clostridiales	f__Clostridiaceae	g__Clostridium	s__Clostridium_kluyveri	0	0	0	0	0	6	12	10	6	4	0	0	0	0	0
d__Bacteria	k__unclassified_d__Bacteria	p__Firmicutes	c__Clostridia	o__Clostridiales	f__Ruminococcaceae	g__Ruthenibacterium	s__Ruthenibacterium_lactatiformans	0	0	0	0	0	0	34	2	0	14	0	750	72	166	40
d__Bacteria	k__unclassified_d__Bacteria	p__Firmicutes	c__Bacilli	o__Bacillales	f__Paenibacillaceae	g__Paenibacillus	s__Paenibacillus_thiaminolyticus	0	0	0	0	0	0	22	0	0	24	0	0	0	0	0
d__Bacteria	k__unclassified_d__Bacteria	p__Firmicutes	c__Clostridia	o__Clostridiales	f__Clostridiaceae	g__Hathewaya	s__Hathewaya_proteolytica	0	0	0	0	0	0	8	0	0	0	0	0	0	0	0
d__Bacteria	k__unclassified_d__Bacteria	p__Cyanobacteria	c__unclassified_p__Cyanobacteria	o__Synechococcales	f__Pseudanabaenaceae	g__Pseudanabaena	s__Pseudanabaena_yagii	0	0	0	0	0	0	0	0	0	0	0	0	14	2	0
d__Bacteria	k__unclassified_d__Bacteria	p__Firmicutes	c__Bacilli	o__Bacillales	f__Paenibacillaceae	g__Longirhabdus	s__Longirhabdus_pacifica	0	0	0	0	0	0	6	0	0	0	0	0	2	4	0
d__Bacteria	k__unclassified_d__Bacteria	p__Firmicutes	c__Clostridia	o__Clostridiales	f__Lachnospiraceae	g__Mediterraneibacter	s__Mediterraneibacter_massiliensis	0	0	0	0	0	0	2	0	0	0	0	0	0	0	0
d__Bacteria	k__unclassified_d__Bacteria	p__Firmicutes	c__Clostridia	o__Clostridiales	f__Lachnospiraceae	g__Lacrimispora	s__Lacrimispora_celerecrescens	0	0	0	0	0	0	2	0	0	0	0	0	0	0	0
d__Bacteria	k__unclassified_d__Bacteria	p__Bacteroidetes	c__Bacteroidia	o__Bacteroidales	f__Prevotellaceae	g__Paraprevotella	s__Paraprevotella_xylaniphila	0	0	0	0	0	0	4	0	0	72	0	806	4	74	0
d__Bacteria	k__unclassified_d__Bacteria	p__Firmicutes	c__Clostridia	o__Clostridiales	f__Ruminococcaceae	g__Fournierella	s__Fournierella_massiliensis	0	0	0	0	0	0	0	0	0	0	0	0	0	0	0
d__Bacteria	k__unclassified_d__Bacteria	p__Firmicutes	c__Clostridia	o__Clostridiales	f__Ruminococcaceae	g__Pseudoruminococcus	s__Pseudoruminococcus_massiliensis	0	0	0	0	0	0	0	2	0	0	0	0	0	0	0
d__Bacteria	k__unclassified_d__Bacteria	p__Spirochaetes	c__Spirochaetia	o__Brachyspirales	f__Brachyspiraceae	g__Brachyspira	s__Brachyspira_hyodysenteriae	0	0	0	0	0	0	6	0	0	12	0	0	12	2	0
d__Bacteria	k__unclassified_d__Bacteria	p__Bacteroidetes	c__Bacteroidia	o__Bacteroidales	f__Bacteroidaceae	g__Bacteroides	s__Bacteroides_fragilis_CAG:47	0	0	0	0	0	120	104	230	42	4	278	86	58	98	78
d__Bacteria	k__unclassified_d__Bacteria	p__Firmicutes	c__Bacilli	o__Lactobacillales	f__Lactobacillaceae	g__Lactobacillus	s__Lactobacillus_curvatus	0	0	0	0	0	0	4	0	0	0	0	0	0	0	0
d__Bacteria	k__unclassified_d__Bacteria	p__Firmicutes	c__Clostridia	o__Clostridiales	f__Ruminococcaceae	g__Pygmaiobacter	s__Pygmaiobacter_massiliensis	0	0	0	0	0	0	0	0	0	0	0	76	4	8	0
d__Bacteria	k__unclassified_d__Bacteria	p__Firmicutes	c__Clostridia	o__Clostridiales	f__unclassified_o__Clostridiales	g__Intestinimonas	s__Intestinimonas_timonensis	0	0	0	0	0	0	10	0	0	20	0	10	4	2	14
d__Bacteria	k__unclassified_d__Bacteria	p__Firmicutes	c__Clostridia	o__Clostridiales	f__Lachnospiraceae	g__Lachnoclostridium	s__Lachnoclostridium_pacaense	0	0	0	0	0	18	6	0	0	0	0	0	0	0	0
d__Bacteria	k__unclassified_d__Bacteria	p__Firmicutes	c__Clostridia	o__Clostridiales	f__Ruminococcaceae	g__unclassified_f__Ruminococcaceae	s__[Clostridium]_viride	0	0	0	0	0	0	0	0	0	0	0	0	14	8	0
d__Bacteria	k__unclassified_d__Bacteria	p__Spirochaetes	c__Spirochaetia	o__Spirochaetales	f__Spirochaetaceae	g__Treponema	s__Treponema_denticola	0	0	0	0	0	0	0	0	0	2	0	0	0	4	6
d__Bacteria	k__unclassified_d__Bacteria	p__Firmicutes	c__Clostridia	o__Clostridiales	f__Ruminococcaceae	g__Acutalibacter	s__Acutalibacter_muris	0	0	0	0	0	0	114	0	0	450	0	0	96	60	0
d__Bacteria	k__unclassified_d__Bacteria	p__Firmicutes	c__Clostridia	o__Clostridiales	f__Lachnospiraceae	g__Blautia	s__Blautia_coccoides	364	404	548	458	252	46	24	74	150	0	68	0	44	16	28
d__Bacteria	k__unclassified_d__Bacteria	p__Firmicutes	c__Clostridia	o__Clostridiales	f__Lachnospiraceae	g__Anaerotignum	s__Anaerotignum_neopropionicum	0	0	0	0	0	0	0	0	0	0	0	0	28	0	0
d__Bacteria	k__unclassified_d__Bacteria	p__Firmicutes	c__Clostridia	o__Clostridiales	f__Clostridiaceae	g__Clostridium	s__Clostridium_hathewayi_CAG:224	0	0	0	0	0	0	0	26	14	0	44	2	14	12	20
d__Bacteria	k__unclassified_d__Bacteria	p__Bacteroidetes	c__Chitinophagia	o__Chitinophagales	f__Chitinophagaceae	g__Chitinophaga	s__Chitinophaga_jiangningensis	0	0	0	0	0	0	0	0	0	0	0	10	0	0	6
d__Bacteria	k__unclassified_d__Bacteria	p__Firmicutes	c__Clostridia	o__Clostridiales	f__Lachnospiraceae	g__Enterocloster	s__Enterocloster_asparagiformis	182	234	0	0	210	62	72	22	30	32	46	1450	138	238	6
d__Bacteria	k__unclassified_d__Bacteria	p__Firmicutes	c__Bacilli	o__Lactobacillales	f__Leuconostocaceae	g__Weissella	s__Weissella_cibaria	0	0	0	0	0	2	10	0	0	44	0	0	0	0	0
d__Bacteria	k__unclassified_d__Bacteria	p__Bacteroidetes	c__Flavobacteriia	o__Flavobacteriales	f__Flavobacteriaceae	g__Flavobacterium	s__Flavobacterium_psychrophilum	0	0	0	0	0	0	90	0	0	126	0	0	0	0	0
d__Bacteria	k__unclassified_d__Bacteria	p__Proteobacteria	c__Epsilonproteobacteria	o__Campylobacterales	f__Helicobacteraceae	g__Helicobacter	s__Helicobacter_pullorum	22	8	0	0	36	2	18	0	10	8	0	0	2	2	4
d__Bacteria	k__unclassified_d__Bacteria	p__Firmicutes	c__Clostridia	o__Clostridiales	f__Ruminococcaceae	g__Sporobacter	s__Sporobacter_termitidis	0	0	0	0	0	0	0	0	0	0	0	0	0	0	10
d__Bacteria	k__unclassified_d__Bacteria	p__Firmicutes	c__Clostridia	o__Thermoanaerobacterales	f__Thermoanaerobacteraceae	g__Caldanaerobacter	s__Caldanaerobacter_subterraneus	0	0	0	0	0	0	4	4	2	18	0	0	0	0	0
d__Bacteria	k__unclassified_d__Bacteria	p__Candidatus_Kryptonia	c__unclassified_p__Candidatus_Kryptonia	o__unclassified_p__Candidatus_Kryptonia	f__unclassified_p__Candidatus_Kryptonia	g__Candidatus_Kryptonium	s__Candidatus_Kryptonium_thompsoni	16	20	12	26	6	2	0	8	8	0	0	0	0	0	0
d__Bacteria	k__unclassified_d__Bacteria	p__Firmicutes	c__Erysipelotrichia	o__Erysipelotrichales	f__Erysipelotrichaceae	g__Candidatus_Stoquefichus	s__Candidatus_Stoquefichus_massiliensis	0	0	0	0	0	0	14	0	0	0	0	0	0	0	0
d__Bacteria	k__unclassified_d__Bacteria	p__Bacteroidetes	c__Bacteroidia	o__Bacteroidales	f__Prevotellaceae	g__Prevotella	s__Prevotella_melaninogenica	0	0	0	0	0	0	38	0	0	108	0	0	0	0	0
d__Bacteria	k__unclassified_d__Bacteria	p__Firmicutes	c__Clostridia	o__Clostridiales	f__Lachnospiraceae	g__Acetatifactor	s__Acetatifactor_muris	0	0	0	0	0	6	386	8	6	838	6	4	74	38	40
d__Bacteria	k__unclassified_d__Bacteria	p__Firmicutes	c__Erysipelotrichia	o__Erysipelotrichales	f__Erysipelotrichaceae	g__Faecalibaculum	s__Faecalibaculum_rodentium	0	0	0	0	0	0	0	0	0	2	0	0	0	0	0
d__Bacteria	k__unclassified_d__Bacteria	p__Firmicutes	c__Clostridia	o__Clostridiales	f__Ruminococcaceae	g__Neglecta	s__Neglecta_timonensis	0	0	0	0	0	0	0	0	0	0	4	0	0	0	0
d__Bacteria	k__unclassified_d__Bacteria	p__Firmicutes	c__Clostridia	o__Clostridiales	f__Ruminococcaceae	g__Ruminococcus	s__Ruminococcus_callidus	0	0	0	0	0	0	0	0	0	0	0	2	0	0	0
d__Bacteria	k__unclassified_d__Bacteria	p__Firmicutes	c__Clostridia	o__Clostridiales	f__unclassified_o__Clostridiales	g__Intestinimonas	s__Intestinimonas_massiliensis	0	0	0	0	0	0	30	0	0	88	0	0	10	4	0
d__Bacteria	k__unclassified_d__Bacteria	p__Firmicutes	c__Clostridia	o__Clostridiales	f__Eubacteriaceae	g__Eubacterium	s__[Eubacterium]_cellulosolvens	0	0	0	0	0	0	2	0	0	8	0	0	0	0	0
d__Bacteria	k__unclassified_d__Bacteria	p__Actinobacteria	c__Coriobacteriia	o__Eggerthellales	f__Eggerthellaceae	g__Eggerthella	s__Eggerthella_sinensis	0	0	0	0	0	0	8	0	0	24	0	0	0	0	0
d__Bacteria	k__unclassified_d__Bacteria	p__Firmicutes	c__Clostridia	o__Clostridiales	f__Lachnospiraceae	g__Coprococcus	s__Coprococcus_comes	0	0	0	0	0	0	224	0	0	234	0	86	14	8	0
d__Bacteria	k__unclassified_d__Bacteria	p__Bacteroidetes	c__Flavobacteriia	o__Flavobacteriales	f__Flavobacteriaceae	g__Flavobacterium	s__Flavobacterium_reichenbachii	0	0	0	0	0	0	0	0	0	0	0	26	6	14	0
d__Bacteria	k__unclassified_d__Bacteria	p__Firmicutes	c__Clostridia	o__Clostridiales	f__Clostridiaceae	g__Clostridium	s__Clostridium_massiliamazoniense	0	0	6	6	0	0	0	0	0	0	4	0	0	0	0
d__Bacteria	k__unclassified_d__Bacteria	p__Firmicutes	c__Clostridia	o__Thermoanaerobacterales	f__Thermoanaerobacteraceae	g__Moorella	s__Moorella_thermoacetica	0	0	0	0	0	0	4	0	0	32	0	0	4	6	0
d__Bacteria	k__unclassified_d__Bacteria	p__Firmicutes	c__Clostridia	o__Clostridiales	f__Lachnospiraceae	g__Lachnoclostridium	s__Lachnoclostridium_phocaeense	0	0	0	0	0	0	0	0	0	0	0	2	2	8	0
d__Bacteria	k__unclassified_d__Bacteria	p__Bacteroidetes	c__Bacteroidia	o__Bacteroidales	f__Rikenellaceae	g__Alistipes	s__Alistipes_indistinctus	0	0	2	0	0	0	24	162	28	0	220	136	12	80	440
d__Bacteria	k__unclassified_d__Bacteria	p__Actinobacteria	c__Coriobacteriia	o__Eggerthellales	f__Eggerthellaceae	g__Arabia	s__Arabia_massiliensis	0	0	0	0	0	0	2	0	0	4	0	0	0	0	0
d__Bacteria	k__unclassified_d__Bacteria	p__Firmicutes	c__Bacilli	o__Bacillales	f__Paenibacillaceae	g__Brevibacillus	s__Brevibacillus_laterosporus	0	0	0	0	0	0	8	0	0	36	0	0	0	0	0
d__Bacteria	k__unclassified_d__Bacteria	p__Bacteroidetes	c__Bacteroidia	o__Bacteroidales	f__Bacteroidaceae	g__Bacteroides	s__Bacteroides_caecimuris	0	0	0	0	0	0	0	0	0	0	0	14	0	0	0
d__Bacteria	k__unclassified_d__Bacteria	p__Actinobacteria	c__Coriobacteriia	o__Coriobacteriales	f__Coriobacteriaceae	g__Parvibacter	s__Parvibacter_caecicola	0	0	0	0	0	0	14	0	0	64	0	0	0	0	0
d__Bacteria	k__unclassified_d__Bacteria	p__Bacteroidetes	c__Bacteroidia	o__Marinilabiliales	f__Marinilabiliaceae	g__Anaerophaga	s__Anaerophaga_thermohalophila	0	0	0	0	0	0	0	0	0	0	0	10	0	0	0
d__Bacteria	k__unclassified_d__Bacteria	p__Firmicutes	c__Clostridia	o__Clostridiales	f__Eubacteriaceae	g__Eubacterium	s__Eubacterium_oxidoreducens	0	0	0	0	0	0	12	0	0	40	0	0	4	0	0
d__Bacteria	k__unclassified_d__Bacteria	p__Bacteroidetes	c__Bacteroidia	o__Bacteroidales	f__Tannerellaceae	g__Parabacteroides	s__Parabacteroides_johnsonii	0	0	0	0	0	0	6	4	16	4	10	4834	110	378	46
d__Bacteria	k__unclassified_d__Bacteria	p__Firmicutes	c__Bacilli	o__Bacillales	f__Paenibacillaceae	g__Paenibacillus	s__Paenibacillus_dakarensis	0	0	0	0	0	0	0	0	0	0	0	8	12	0	2
d__Bacteria	k__unclassified_d__Bacteria	p__Firmicutes	c__Clostridia	o__Clostridiales	f__Clostridiaceae	g__Clostridiisalibacter	s__Clostridiisalibacter_paucivorans	0	0	0	0	0	0	0	0	0	0	2	0	0	2	0
d__Bacteria	k__unclassified_d__Bacteria	p__Firmicutes	c__Bacilli	o__Lactobacillales	f__Lactobacillaceae	g__Lactobacillus	s__Lactobacillus_gasseri	0	0	0	0	0	0	0	0	0	4	0	0	0	0	0
d__Bacteria	k__unclassified_d__Bacteria	p__Firmicutes	c__Clostridia	o__Clostridiales	f__Clostridiaceae	g__Clostridium	s__Clostridium_minihomine	0	0	0	0	0	12	26	0	0	4	0	0	0	0	0
d__Bacteria	k__unclassified_d__Bacteria	p__Bacteroidetes	c__Bacteroidia	o__Bacteroidales	f__Bacteroidaceae	g__Bacteroides	s__Bacteroides_eggerthii	0	0	0	0	0	24	48	8	166	14	38	562	36	82	108
d__Bacteria	k__unclassified_d__Bacteria	p__Firmicutes	c__Bacilli	o__Bacillales	f__Bacillaceae	g__Bacillus_f__Bacillaceae	s__Bacillus_endophyticus	0	0	0	0	0	0	6	0	0	12	0	0	0	0	0
d__Bacteria	k__unclassified_d__Bacteria	p__Proteobacteria	c__Gammaproteobacteria	o__Cardiobacteriales	f__Cardiobacteriaceae	g__Cardiobacterium	s__Cardiobacterium_hominis	0	0	0	0	0	0	0	0	0	0	0	0	0	0	0
d__Bacteria	k__unclassified_d__Bacteria	p__Firmicutes	c__Bacilli	o__Bacillales	f__Bacillaceae	g__Metabacillus	s__Metabacillus_fastidiosus	0	0	0	0	0	0	6	0	0	54	0	0	0	0	0
d__Bacteria	k__unclassified_d__Bacteria	p__Firmicutes	c__Bacilli	o__Lactobacillales	f__Lactobacillaceae	g__Lactobacillus	s__Lactobacillus_plantarum	0	0	0	0	0	2	16	0	0	82	0	0	0	0	0
d__Bacteria	k__unclassified_d__Bacteria	p__Firmicutes	c__Clostridia	o__Clostridiales	f__Hungateiclostridiaceae	g__Ruminiclostridium	s__Ruminiclostridium_josui	0	0	0	0	0	2	22	0	8	0	0	2	0	0	0
d__Bacteria	k__unclassified_d__Bacteria	p__Bacteroidetes	c__Bacteroidia	o__Bacteroidales	f__Rikenellaceae	g__Alistipes	s__Alistipes_putredinis_CAG:67	0	0	0	0	0	0	0	0	0	0	0	0	2	0	0
d__Bacteria	k__unclassified_d__Bacteria	p__Bacteroidetes	c__Bacteroidia	o__Bacteroidales	f__Tannerellaceae	g__Parabacteroides	s__Parabacteroides_bouchesdurhonensis	0	0	0	0	0	0	0	0	0	0	0	44	2	4	0
d__Bacteria	k__unclassified_d__Bacteria	p__Bacteroidetes	c__Bacteroidia	o__Bacteroidales	f__Prevotellaceae	g__Prevotella	s__Prevotella_copri	0	2	4	2	0	416	870	268	512	1644	140	2490	388	62	672
d__Bacteria	k__unclassified_d__Bacteria	p__Firmicutes	c__Clostridia	o__Clostridiales	f__Lachnospiraceae	g__Kineothrix	s__Kineothrix_alysoides	6	0	0	0	20	0	14	0	0	12	0	0	18	0	0
d__Bacteria	k__unclassified_d__Bacteria	p__Actinobacteria	c__Coriobacteriia	o__Coriobacteriales	f__Atopobiaceae	g__Atopobium	s__Atopobium_rimae	0	0	0	0	0	2	4	4	8	0	0	0	0	0	0
d__Bacteria	k__unclassified_d__Bacteria	p__Bacteroidetes	c__Bacteroidia	o__Bacteroidales	f__Muribaculaceae	g__Duncaniella	s__Duncaniella_freteri	0	0	0	0	0	0	0	0	0	0	0	0	0	0	0
d__Bacteria	k__unclassified_d__Bacteria	p__Firmicutes	c__Clostridia	o__Clostridiales	f__Ruminococcaceae	g__unclassified_f__Ruminococcaceae	s__[Clostridium]_methylpentosum	0	0	0	0	0	582	298	826	1100	22	164	26	166	42	46
d__Bacteria	k__unclassified_d__Bacteria	p__Bacteroidetes	c__Flavobacteriia	o__Flavobacteriales	f__Crocinitomicaceae	g__Brumimicrobium	s__Brumimicrobium_glaciale	0	0	0	0	0	0	0	0	0	4	0	0	0	0	0
d__Bacteria	k__unclassified_d__Bacteria	p__Fusobacteria	c__Fusobacteriia	o__Fusobacteriales	f__Fusobacteriaceae	g__Fusobacterium	s__Fusobacterium_varium	0	0	0	0	0	2780	1718	2678	1338	36	0	0	0	0	0
d__Bacteria	k__unclassified_d__Bacteria	p__Firmicutes	c__Bacilli	o__Bacillales	f__Bacillaceae	g__Bacillus_f__Bacillaceae	s__Bacillus_marisflavi	0	0	0	0	0	0	4	0	0	0	0	0	0	0	0
d__Bacteria	k__unclassified_d__Bacteria	p__Actinobacteria	c__Actinobacteria	o__Bifidobacteriales	f__Bifidobacteriaceae	g__Bifidobacterium	s__Bifidobacterium_adolescentis	0	0	0	0	0	2	2	0	0	0	108	2	98	32	54
d__Bacteria	k__unclassified_d__Bacteria	p__Firmicutes	c__Negativicutes	o__Veillonellales	f__Veillonellaceae	g__Anaeroglobus	s__Anaeroglobus_geminatus	74	0	0	0	0	26	6	6	12	0	0	0	0	2	0
d__Bacteria	k__unclassified_d__Bacteria	p__Bacteroidetes	c__Bacteroidia	o__Bacteroidales	f__Bacteroidaceae	g__Bacteroides	s__Bacteroides_caccae_CAG:21	0	0	0	0	0	0	0	10	4	0	0	0	0	0	0
d__Bacteria	k__unclassified_d__Bacteria	p__Firmicutes	c__Clostridia	o__Clostridiales	f__Lachnospiraceae	g__Dorea	s__Dorea_longicatena	112	138	206	204	102	462	712	742	664	270	278	304	434	144	410
d__Bacteria	k__unclassified_d__Bacteria	p__Firmicutes	c__Clostridia	o__Clostridiales	f__Ruminococcaceae	g__unclassified_f__Ruminococcaceae	s__[Clostridium]_leptum	0	0	0	0	0	0	0	0	0	4	16	12	22	10	2
d__Bacteria	k__unclassified_d__Bacteria	p__Bacteroidetes	c__Bacteroidia	o__Bacteroidales	f__Prevotellaceae	g__Paraprevotella	s__Paraprevotella_clara	0	0	0	0	0	0	10	4	0	14	30	106	38	8	148
d__Bacteria	k__unclassified_d__Bacteria	p__Actinobacteria	c__Coriobacteriia	o__Eggerthellales	f__Eggerthellaceae	g__Enterorhabdus	s__Enterorhabdus_caecimuris	0	0	0	0	0	0	94	0	0	228	0	20	16	32	0
d__Bacteria	k__unclassified_d__Bacteria	p__Proteobacteria	c__Gammaproteobacteria	o__Pasteurellales	f__Pasteurellaceae	g__Rodentibacter	s__Rodentibacter_genomosp._2	0	0	0	0	2	0	0	0	0	0	0	0	0	0	0
d__Bacteria	k__unclassified_d__Bacteria	p__Firmicutes	c__Bacilli	o__Lactobacillales	f__Lactobacillaceae	g__Lactobacillus	s__Lactobacillus_johnsonii	0	0	0	0	0	0	0	370	734	0	0	0	0	0	0
d__Bacteria	k__unclassified_d__Bacteria	p__Proteobacteria	c__Gammaproteobacteria	o__Pseudomonadales	f__Pseudomonadaceae	g__Pseudomonas	s__Pseudomonas_asplenii	0	0	0	0	0	0	0	0	0	0	0	0	0	0	0
d__Bacteria	k__unclassified_d__Bacteria	p__Bacteroidetes	c__Bacteroidia	o__Bacteroidales	f__Odoribacteraceae	g__Butyricimonas	s__Butyricimonas_paravirosa	0	0	0	0	0	0	0	6	0	12	0	2	0	10	0
d__Bacteria	k__unclassified_d__Bacteria	p__Firmicutes	c__Clostridia	o__Clostridiales	f__Lachnospiraceae	g__Enterocloster	s__Enterocloster_bolteae	91548	91598	6	22	64642	13914	11240	14620	17608	836	20262	8828	32108	8144	5312
d__Bacteria	k__unclassified_d__Bacteria	p__Firmicutes	c__Clostridia	o__Clostridiales	f__Eubacteriaceae	g__Eubacterium	s__Eubacterium_plexicaudatum	8	8	0	2	4	4	1720	2	2	5176	0	110	66	76	2
d__Bacteria	k__unclassified_d__Bacteria	p__Firmicutes	c__Clostridia	o__Clostridiales	f__Lachnospiraceae	g__Blautia	s__Blautia_hydrogenotrophica	0	0	0	0	0	0	10	64	52	0	0	142	6	0	6
d__Bacteria	k__unclassified_d__Bacteria	p__Firmicutes	c__Bacilli	o__Lactobacillales	f__Lactobacillaceae	g__Pediococcus	s__Pediococcus_parvulus	0	0	0	0	0	0	0	0	0	4	0	0	0	0	0
d__Bacteria	k__unclassified_d__Bacteria	p__Firmicutes	c__Negativicutes	o__Veillonellales	f__Veillonellaceae	g__Veillonella	s__Veillonella_parvula	0	0	0	0	0	0	0	0	0	0	0	0	0	0	88
d__Bacteria	k__unclassified_d__Bacteria	p__Proteobacteria	c__Gammaproteobacteria	o__Vibrionales	f__Vibrionaceae	g__Vibrio	s__Vibrio_vulnificus	0	0	0	0	0	0	0	0	0	10	0	0	0	0	0
d__Bacteria	k__unclassified_d__Bacteria	p__Firmicutes	c__Clostridia	o__Clostridiales	f__Clostridiaceae	g__Hungatella	s__Hungatella_effluvii	0	0	0	0	2	22	28	114	66	0	214	12	112	38	102
d__Bacteria	k__unclassified_d__Bacteria	p__Firmicutes	c__Bacilli	o__Lactobacillales	f__Lactobacillaceae	g__Lactobacillus	s__Lactobacillus_reuteri	0	0	0	0	0	0	6	0	2	4	0	0	0	0	0
d__Bacteria	k__unclassified_d__Bacteria	p__Firmicutes	c__Clostridia	o__Clostridiales	f__Clostridiaceae	g__Clostridium	s__Clostridium_sartagoforme	0	0	0	0	0	0	0	0	2	0	0	0	0	2	0
d__Bacteria	k__unclassified_d__Bacteria	p__Firmicutes	c__Bacilli	o__Bacillales	f__Paenibacillaceae	g__Paenibacillus	s__Paenibacillus_lentus	0	0	0	0	0	0	0	0	0	20	0	0	0	0	0
d__Bacteria	k__unclassified_d__Bacteria	p__Firmicutes	c__Bacilli	o__Lactobacillales	f__Aerococcaceae	g__Aerococcus	s__Aerococcus_urinae	0	0	0	0	0	0	0	0	0	0	0	28	0	0	0
d__Bacteria	k__unclassified_d__Bacteria	p__Firmicutes	c__Clostridia	o__Clostridiales	f__Ruminococcaceae	g__Neobittarella	s__Neobittarella_massiliensis	0	0	0	0	0	0	0	0	0	2	6	6	2	8	8
d__Bacteria	k__unclassified_d__Bacteria	p__Bacteroidetes	c__Bacteroidia	o__Bacteroidales	f__Bacteroidaceae	g__Bacteroides	s__Bacteroides_nordii	0	0	0	0	0	0	2	6	18	98	0	1584	8	50	0
d__Bacteria	k__unclassified_d__Bacteria	p__Firmicutes	c__Clostridia	o__Clostridiales	f__Ruminococcaceae	g__Anaeromassilibacillus	s__Anaeromassilibacillus_senegalensis	0	0	0	0	0	2	12	0	0	28	0	0	0	0	0
d__Bacteria	k__unclassified_d__Bacteria	p__Proteobacteria	c__Betaproteobacteria	o__Burkholderiales	f__Alcaligenaceae	g__Parvibium	s__Parvibium_lacunae	0	0	0	0	0	0	0	0	0	0	64	0	76	20	22
d__Bacteria	k__unclassified_d__Bacteria	p__Firmicutes	c__Bacilli	o__Lactobacillales	f__Streptococcaceae	g__Streptococcus	s__Streptococcus_suis	0	0	0	0	0	0	18	0	0	32	0	0	18	22	0
d__Bacteria	k__unclassified_d__Bacteria	p__Firmicutes	c__Bacilli	o__Bacillales	f__Bacillaceae	g__Bacillus_f__Bacillaceae	s__Bacillus_humi	0	0	0	0	0	0	4	0	0	18	0	0	0	0	0
d__Bacteria	k__unclassified_d__Bacteria	p__Firmicutes	c__Clostridia	o__Clostridiales	f__Eubacteriaceae	g__Acetobacterium	s__Acetobacterium_paludosum	0	0	0	0	0	0	0	0	0	0	0	2	0	0	0
d__Bacteria	k__unclassified_d__Bacteria	p__Firmicutes	c__Clostridia	o__Clostridiales	f__Clostridiaceae	g__Clostridium	s__Clostridium_tetani	0	0	0	0	0	0	0	2	0	0	8	16	16	10	10
d__Bacteria	k__unclassified_d__Bacteria	p__Actinobacteria	c__Coriobacteriia	o__Eggerthellales	f__Eggerthellaceae	g__Raoultibacter	s__Raoultibacter_massiliensis	0	0	0	0	0	0	2	2	6	20	6	0	0	2	0
d__Bacteria	k__unclassified_d__Bacteria	p__Proteobacteria	c__Gammaproteobacteria	o__Xanthomonadales	f__Xanthomonadaceae	g__Stenotrophomonas	s__Stenotrophomonas_maltophilia	2	12	2	0	8	0	0	0	0	2	0	6	0	0	0
d__Bacteria	k__unclassified_d__Bacteria	p__Actinobacteria	c__Actinobacteria	o__Nakamurellales	f__Nakamurellaceae	g__Nakamurella	s__Nakamurella_multipartita	2	0	0	0	0	0	0	0	0	0	0	0	0	4	0
d__Bacteria	k__unclassified_d__Bacteria	p__Actinobacteria	c__Coriobacteriia	o__Eggerthellales	f__Eggerthellaceae	g__Adlercreutzia	s__Adlercreutzia_muris	0	0	0	0	0	0	12	0	0	34	0	14	4	16	0
d__Bacteria	k__unclassified_d__Bacteria	p__Firmicutes	c__Clostridia	o__Clostridiales	f__Clostridiaceae	g__Clostridium	s__Clostridium_ventriculi	0	0	0	0	0	0	2	0	0	20	0	0	0	0	0
d__Bacteria	k__unclassified_d__Bacteria	p__Proteobacteria	c__Gammaproteobacteria	o__Enterobacterales	f__Enterobacteriaceae	g__Salmonella	s__Salmonella_enterica	0	0	0	0	0	58	66	26	12	36	42	54	54	120	54
d__Bacteria	k__unclassified_d__Bacteria	p__Firmicutes	c__Clostridia	o__Clostridiales	f__Lachnospiraceae	g__Butyrivibrio	s__Butyrivibrio_proteoclasticus	0	0	0	0	0	0	36	0	0	44	0	0	0	0	0
d__Bacteria	k__unclassified_d__Bacteria	p__Firmicutes	c__Tissierellia	o__Tissierellales	f__Peptoniphilaceae	g__Finegoldia	s__Finegoldia_magna	0	0	0	0	0	0	0	0	0	2	0	0	0	0	0
d__Bacteria	k__unclassified_d__Bacteria	p__Bacteroidetes	c__Bacteroidia	o__Bacteroidales	f__Prevotellaceae	g__Prevotella	s__Prevotella_brevis	0	0	0	0	0	0	0	0	0	0	0	26	6	2	0
d__Bacteria	k__unclassified_d__Bacteria	p__Firmicutes	c__Clostridia	o__Clostridiales	f__Eubacteriaceae	g__Eubacterium	s__Eubacterium_callanderi	0	0	0	0	0	0	0	2	6	0	0	172	0	0	0
d__Bacteria	k__unclassified_d__Bacteria	p__Actinobacteria	c__Coriobacteriia	o__Eggerthellales	f__Eggerthellaceae	g__Eggerthella	s__Eggerthella_timonensis	0	0	0	0	0	0	0	0	0	8	0	10	0	10	0
d__Bacteria	k__unclassified_d__Bacteria	p__Fusobacteria	c__Fusobacteriia	o__Fusobacteriales	f__Fusobacteriaceae	g__Fusobacterium	s__Fusobacterium_ulcerans	0	0	0	0	0	64	36	66	34	0	0	0	0	0	0
d__Bacteria	k__unclassified_d__Bacteria	p__Firmicutes	c__Clostridia	o__Clostridiales	f__Clostridiaceae	g__Clostridium	s__Clostridium_saccharoperbutylacetonicum	0	0	0	0	0	0	0	0	0	0	0	8	2	2	0
d__Bacteria	k__unclassified_d__Bacteria	p__Firmicutes	c__Bacilli	o__Lactobacillales	f__Enterococcaceae	g__Enterococcus	s__Enterococcus_faecalis	23208	19006	38582	33314	10318	1600	6496	2	8	4904	0	96	14	0	54
d__Bacteria	k__unclassified_d__Bacteria	p__Firmicutes	c__Bacilli	o__Lactobacillales	f__Streptococcaceae	g__Streptococcus	s__Streptococcus_uberis	0	0	0	0	0	0	0	0	0	4	0	0	0	0	0
d__Bacteria	k__unclassified_d__Bacteria	p__Actinobacteria	c__Coriobacteriia	o__Coriobacteriales	f__Coriobacteriaceae	g__Collinsella	s__Collinsella_aerofaciens	0	0	0	0	0	0	4	0	0	0	0	0	0	0	0
d__Bacteria	k__unclassified_d__Bacteria	p__Firmicutes	c__Negativicutes	o__Acidaminococcales	f__Acidaminococcaceae	g__Acidaminococcus	s__Acidaminococcus_fermentans	0	0	0	0	0	0	0	0	0	2	0	0	0	0	0
d__Bacteria	k__unclassified_d__Bacteria	p__Proteobacteria	c__Gammaproteobacteria	o__Pseudomonadales	f__Pseudomonadaceae	g__Pseudomonas	s__Pseudomonas_aeruginosa	0	0	2	0	0	124	526	26	20	320	512	2938	594	1154	1066
d__Bacteria	k__unclassified_d__Bacteria	p__Actinobacteria	c__Nitriliruptoria	o__Euzebyales	f__Euzebyaceae	g__Euzebya	s__Euzebya_tangerina	2	0	14	0	0	0	0	0	0	0	0	0	0	0	0
d__Bacteria	k__unclassified_d__Bacteria	p__Firmicutes	c__Clostridia	o__Clostridiales	f__Clostridiaceae	g__Hungatella	s__Hungatella_xylanolytica	0	0	0	0	0	0	32	0	16	42	0	82	16	92	12
d__Bacteria	k__unclassified_d__Bacteria	p__Proteobacteria	c__Betaproteobacteria	o__Burkholderiales	f__Burkholderiaceae	g__Burkholderia	s__Burkholderia_ubonensis	0	0	0	0	0	0	0	0	0	0	26	8	62	28	38
d__Bacteria	k__unclassified_d__Bacteria	p__Firmicutes	c__Clostridia	o__Clostridiales	f__Hungateiclostridiaceae	g__Ruminiclostridium	s__Ruminiclostridium_hungatei	0	0	0	0	0	0	0	2	46	10	0	0	2	0	0
d__Bacteria	k__unclassified_d__Bacteria	p__Firmicutes	c__Clostridia	o__Clostridiales	f__Clostridiaceae	g__Clostridium	s__Clostridium_phoceensis	0	0	0	0	0	0	0	0	0	10	0	0	20	0	0
d__Bacteria	k__unclassified_d__Bacteria	p__Fusobacteria	c__Fusobacteriia	o__Fusobacteriales	f__Fusobacteriaceae	g__Fusobacterium	s__Fusobacterium_nucleatum	0	0	0	0	0	46	12	58	38	4	0	8	4	0	0
d__Bacteria	k__unclassified_d__Bacteria	p__Proteobacteria	c__Alphaproteobacteria	o__Rickettsiales	f__Anaplasmataceae	g__Anaplasma	s__Anaplasma_phagocytophilum	0	0	0	0	0	0	0	0	0	0	0	0	0	50	0
d__Bacteria	k__unclassified_d__Bacteria	p__Firmicutes	c__Clostridia	o__Clostridiales	f__Ruminococcaceae	g__Pseudoflavonifractor	s__Pseudoflavonifractor_capillosus	0	0	0	0	0	2	8	2	0	42	0	14	8	2	4
d__Bacteria	k__unclassified_d__Bacteria	p__Bacteroidetes	c__Bacteroidia	o__Bacteroidales	f__Tannerellaceae	g__Parabacteroides	s__Parabacteroides_johnsonii_CAG:246	0	0	0	0	0	106	98	6	66	22	18	32	12	20	108
d__Bacteria	k__unclassified_d__Bacteria	p__Firmicutes	c__Bacilli	o__Bacillales	f__Bacillaceae	g__Bacillus_f__Bacillaceae	s__Bacillus_aidingensis	0	0	0	0	0	0	0	0	0	0	0	4	0	0	0
d__Bacteria	k__unclassified_d__Bacteria	p__Firmicutes	c__Clostridia	o__Clostridiales	f__Vallitaleaceae	g__Vallitalea	s__Vallitalea_okinawensis	0	0	0	0	0	0	4	0	0	0	0	0	0	0	0
d__Bacteria	k__unclassified_d__Bacteria	p__Firmicutes	c__Bacilli	o__Bacillales	f__Paenibacillaceae	g__Cohnella	s__Cohnella_abietis	0	0	0	0	0	0	0	0	0	0	0	0	2	0	0
d__Bacteria	k__unclassified_d__Bacteria	p__Firmicutes	c__Bacilli	o__Lactobacillales	f__Streptococcaceae	g__Streptococcus	s__Streptococcus_mitis	0	0	0	0	0	0	2	0	0	0	0	0	2	2	0
d__Bacteria	k__unclassified_d__Bacteria	p__Firmicutes	c__Tissierellia	o__unclassified_c__Tissierellia	f__unclassified_c__Tissierellia	g__Kallipyga	s__Kallipyga_gabonensis	0	0	0	0	0	0	0	0	0	0	0	4	0	0	0
d__Bacteria	k__unclassified_d__Bacteria	p__Proteobacteria	c__Gammaproteobacteria	o__Pasteurellales	f__Pasteurellaceae	g__Rodentibacter	s__Rodentibacter_pneumotropicus	2042	3816	280	650	1814	0	6	0	0	14	8	2	2	4	8
d__Bacteria	k__unclassified_d__Bacteria	p__Bacteroidetes	c__Flavobacteriia	o__Flavobacteriales	f__Flavobacteriaceae	g__Myroides	s__Myroides_marinus	0	0	0	0	0	0	0	0	0	0	0	34	0	4	0
d__Bacteria	k__unclassified_d__Bacteria	p__Firmicutes	c__Clostridia	o__Clostridiales	f__Vallitaleaceae	g__Vallitalea	s__Vallitalea_guaymasensis	0	0	0	0	0	0	10	0	0	0	0	0	0	0	0
d__Bacteria	k__unclassified_d__Bacteria	p__Bacteroidetes	c__Bacteroidia	o__Bacteroidales	f__Prevotellaceae	g__Prevotella	s__Prevotella_intermedia	0	0	0	0	0	6	10	0	12	14	0	0	0	0	0
d__Bacteria	k__unclassified_d__Bacteria	p__Spirochaetes	c__Spirochaetia	o__Spirochaetales	f__Spirochaetaceae	g__Sphaerochaeta	s__Sphaerochaeta_pleomorpha	0	0	0	0	0	4	12	0	0	42	0	0	0	0	0
d__Bacteria	k__unclassified_d__Bacteria	p__Firmicutes	c__Clostridia	o__Clostridiales	f__Clostridiaceae	g__Clostridium	s__Clostridium_bolteae_CAG:59	0	0	0	0	0	6	4	4	32	4	24	20	28	10	58
d__Bacteria	k__unclassified_d__Bacteria	p__Bacteroidetes	c__Bacteroidia	o__Bacteroidales	f__Bacteroidaceae	g__Bacteroides	s__Bacteroides_salyersiae	0	4	2	4	0	96	1086	84	100	3396	56	1340	900	68	42
d__Bacteria	k__unclassified_d__Bacteria	p__Bacteroidetes	c__Bacteroidia	o__Bacteroidales	f__Rikenellaceae	g__Acetobacteroides	s__Acetobacteroides_hydrogenigenes	0	0	0	0	0	2	16	0	0	8	0	0	0	0	0
d__Bacteria	k__unclassified_d__Bacteria	p__Firmicutes	c__Clostridia	o__Clostridiales	f__Lachnospiraceae	g__Fusicatenibacter	s__Fusicatenibacter_saccharivorans	0	0	0	0	0	8	6	0	4	2	2	0	0	0	2
d__Bacteria	k__unclassified_d__Bacteria	p__Firmicutes	c__Clostridia	o__Clostridiales	f__Ruminococcaceae	g__Acetanaerobacterium	s__Acetanaerobacterium_elongatum	0	0	0	0	0	0	0	0	0	0	12	8	0	2	0
d__Bacteria	k__unclassified_d__Bacteria	p__Bacteroidetes	c__Bacteroidia	o__Bacteroidales	f__Bacteroidaceae	g__Bacteroides	s__Bacteroides_acidifaciens	0	0	0	0	0	10	154	104	128	352	64	118	56	62	50
d__Bacteria	k__unclassified_d__Bacteria	p__Firmicutes	c__Clostridia	o__Clostridiales	f__Clostridiaceae	g__Clostridium	s__Clostridium_cuniculi	0	0	0	0	0	0	10	0	0	4	0	0	12	10	0
d__Bacteria	k__unclassified_d__Bacteria	p__Firmicutes	c__Clostridia	o__Clostridiales	f__Lachnospiraceae	g__Roseburia	s__Roseburia_hominis	0	0	0	0	0	0	0	0	0	0	0	0	16	4	0
d__Bacteria	k__unclassified_d__Bacteria	p__Proteobacteria	c__Deltaproteobacteria	o__Desulfovibrionales	f__Desulfomicrobiaceae	g__Desulfomicrobium	s__Desulfomicrobium_orale	0	0	0	0	0	72	50	28	40	10	74	12	30	4	24
d__Bacteria	k__unclassified_d__Bacteria	p__Proteobacteria	c__Gammaproteobacteria	o__Pasteurellales	f__Pasteurellaceae	g__Rodentibacter	s__Rodentibacter_heylii	218	438	50	82	168	0	2	0	0	8	0	0	0	0	0
d__Bacteria	k__unclassified_d__Bacteria	p__Firmicutes	c__Clostridia	o__Clostridiales	f__Clostridiaceae	g__Clostridium	s__Clostridium_estertheticum	0	0	0	0	0	0	6	0	0	32	0	0	0	0	0
d__Bacteria	k__unclassified_d__Bacteria	p__Firmicutes	c__Erysipelotrichia	o__Erysipelotrichales	f__Erysipelotrichaceae	g__Faecalibacillus	s__Faecalibacillus_faecis	0	0	0	0	0	0	0	0	0	0	0	6	0	0	0
d__Bacteria	k__unclassified_d__Bacteria	p__Firmicutes	c__Clostridia	o__Clostridiales	f__Clostridiaceae	g__Clostridium	s__Clostridium_perfringens	0	0	0	0	0	80	232	8	54	166	8	24	32	54	6
d__Bacteria	k__unclassified_d__Bacteria	p__Firmicutes	c__Clostridia	o__Clostridiales	f__Clostridiaceae	g__Clostridium	s__Clostridium_chauvoei	0	0	0	0	0	0	2	0	0	0	0	0	0	0	0
d__Bacteria	k__unclassified_d__Bacteria	p__Firmicutes	c__Erysipelotrichia	o__Erysipelotrichales	f__Erysipelotrichaceae	g__Massilimicrobiota	s__Massilimicrobiota_timonensis	0	0	0	0	0	0	28	0	0	42	0	0	0	0	0
d__Bacteria	k__unclassified_d__Bacteria	p__Firmicutes	c__Bacilli	o__Bacillales	f__Staphylococcaceae	g__Staphylococcus	s__Staphylococcus_pseudintermedius	76	44	96	90	62	0	8	2	10	12	46	108	30	22	34
d__Bacteria	k__unclassified_d__Bacteria	p__Firmicutes	c__Clostridia	o__Clostridiales	f__Eubacteriaceae	g__Eubacterium	s__Eubacterium_limosum	0	0	0	0	0	0	0	0	0	0	0	18	0	0	0
d__Bacteria	k__unclassified_d__Bacteria	p__Actinobacteria	c__Actinobacteria	o__Micrococcales	f__Dermacoccaceae	g__Branchiibius	s__Branchiibius_hedensis	0	0	0	0	0	0	0	0	0	0	0	6	0	0	8
d__Bacteria	k__unclassified_d__Bacteria	p__Bacteroidetes	c__Bacteroidia	o__Bacteroidales	f__Bacteroidaceae	g__Bacteroides	s__Bacteroides_clarus_CAG:160	0	0	0	0	0	0	0	0	0	0	0	0	0	0	0
d__Bacteria	k__unclassified_d__Bacteria	p__Bacteroidetes	c__Bacteroidia	o__Bacteroidales	f__unclassified_o__Bacteroidales	g__Candidatus_Symbiothrix	s__Candidatus_Symbiothrix_dinenymphae	0	0	0	0	0	0	0	0	0	0	0	0	0	0	0
d__Bacteria	k__unclassified_d__Bacteria	p__Firmicutes	c__Clostridia	o__Halanaerobiales	f__Halanaerobiaceae	g__Halanaerobium	s__Halanaerobium_salsuginis	0	0	0	0	0	0	6	0	0	8	0	0	0	0	0
d__Bacteria	k__unclassified_d__Bacteria	p__Bacteroidetes	c__Flavobacteriia	o__Flavobacteriales	f__Flavobacteriaceae	g__Flavobacterium	s__Flavobacterium_nackdongense	0	0	0	0	0	0	0	0	0	14	0	0	0	0	0
d__Bacteria	k__unclassified_d__Bacteria	p__Actinobacteria	c__Coriobacteriia	o__Coriobacteriales	f__Coriobacteriaceae	g__Senegalimassilia	s__Senegalimassilia_faecalis	0	0	0	0	0	0	10	0	0	0	0	0	0	0	0
d__Bacteria	k__unclassified_d__Bacteria	p__Proteobacteria	c__Gammaproteobacteria	o__Enterobacterales	f__Enterobacteriaceae	g__Escherichia	s__Escherichia_coli	132	822	2422	3650	576	32540	33042	86	7024	580	3698	1776	4218	1854	3430
d__Bacteria	k__unclassified_d__Bacteria	p__Firmicutes	c__Clostridia	o__Clostridiales	f__Lachnospiraceae	g__Roseburia	s__Roseburia_inulinivorans	38	28	0	0	62	12	578	32	574	974	138	50	114	184	46
d__Bacteria	k__unclassified_d__Bacteria	p__Bacteroidetes	c__Bacteroidia	o__Bacteroidales	f__Bacteroidaceae	g__Bacteroides	s__Bacteroides_stercoris	0	0	0	0	0	0	24	28	30	12	2	206	22	16	2
d__Bacteria	k__unclassified_d__Bacteria	p__Firmicutes	c__Bacilli	o__Lactobacillales	f__Enterococcaceae	g__Enterococcus	s__Enterococcus_viikkiensis	0	0	0	0	0	0	2	0	0	0	0	0	0	0	0
d__Bacteria	k__unclassified_d__Bacteria	p__Firmicutes	c__Clostridia	o__Clostridiales	f__Clostridiaceae	g__Clostridium	s__Clostridium_transplantifaecale	0	0	0	0	0	0	42	0	12	18	0	2	8	10	10
d__Bacteria	k__unclassified_d__Bacteria	p__Firmicutes	c__Clostridia	o__Clostridiales	f__unclassified_o__Clostridiales	g__Lawsonibacter	s__Lawsonibacter_asaccharolyticus	0	0	0	0	0	0	0	6	0	0	0	0	18	0	6
d__Bacteria	k__unclassified_d__Bacteria	p__Firmicutes	c__Clostridia	o__Clostridiales	f__Ruminococcaceae	g__Candidatus_Soleaferrea	s__Candidatus_Soleaferrea_massiliensis	0	0	0	0	0	0	2	0	4	6	24	4	4	10	20
d__Bacteria	k__unclassified_d__Bacteria	p__Proteobacteria	c__Alphaproteobacteria	o__Rhodobacterales	f__Rhodobacteraceae	g__Pseudooceanicola	s__Pseudooceanicola_lipolyticus	0	0	0	0	0	0	10	0	0	0	0	0	0	0	0
d__Bacteria	k__unclassified_d__Bacteria	p__Actinobacteria	c__Actinobacteria	o__Bifidobacteriales	f__Bifidobacteriaceae	g__Bifidobacterium	s__Bifidobacterium_samirii	0	0	0	0	0	0	0	0	0	0	0	0	0	0	0
d__Bacteria	k__unclassified_d__Bacteria	p__Firmicutes	c__Clostridia	o__Clostridiales	f__Lachnospiraceae	g__Coprococcus	s__Coprococcus_eutactus	0	0	0	0	0	0	0	0	0	0	0	0	2	0	4
d__Bacteria	k__unclassified_d__Bacteria	p__Firmicutes	c__Clostridia	o__Clostridiales	f__Clostridiaceae	g__Maledivibacter	s__Maledivibacter_halophilus	0	0	0	0	0	0	0	0	0	0	0	0	0	0	0
d__Bacteria	k__unclassified_d__Bacteria	p__Firmicutes	c__Clostridia	o__Clostridiales	f__Oscillospiraceae	g__Oscillibacter	s__Oscillibacter_ruminantium	0	0	0	0	0	0	6	0	0	18	0	0	0	0	0
d__Bacteria	k__unclassified_d__Bacteria	p__Firmicutes	c__Bacilli	o__Bacillales	f__Bacillaceae	g__Bacillus_f__Bacillaceae	s__Bacillus_nakamurai	0	0	0	0	0	0	0	0	0	10	0	0	0	0	0
d__Bacteria	k__unclassified_d__Bacteria	p__Bacteroidetes	c__Bacteroidia	o__Bacteroidales	f__Porphyromonadaceae	g__Sanguibacteroides	s__Sanguibacteroides_justesenii	0	0	0	0	0	10	64	146	16	320	0	0	68	172	0
d__Bacteria	k__unclassified_d__Bacteria	p__Bacteroidetes	c__Bacteroidia	o__Bacteroidales	f__Rikenellaceae	g__Alistipes	s__Alistipes_ihumii	0	0	0	0	0	0	0	258	370	0	0	256	0	2	0
d__Bacteria	k__unclassified_d__Bacteria	p__Actinobacteria	c__Actinobacteria	o__Bifidobacteriales	f__Bifidobacteriaceae	g__Bifidobacterium	s__Bifidobacterium_pseudocatenulatum	0	0	0	0	0	0	0	8	0	0	0	0	0	2	0
d__Bacteria	k__unclassified_d__Bacteria	p__Bacteroidetes	c__Bacteroidia	o__Bacteroidales	f__Bacteroidaceae	g__Bacteroides	s__Bacteroides_finegoldii	0	2	0	0	0	1018	742	1312	350	68	1312	308	892	418	1074
d__Bacteria	k__unclassified_d__Bacteria	p__Firmicutes	c__Clostridia	o__Clostridiales	f__Ruminococcaceae	g__Ruminococcus	s__Ruminococcus_bromii	0	0	0	0	0	0	0	0	0	0	0	0	2	4	0
d__Bacteria	k__unclassified_d__Bacteria	p__Firmicutes	c__Clostridia	o__Clostridiales	f__Lachnospiraceae	g__Anaerotignum	s__Anaerotignum_lactatifermentans	0	0	0	0	0	0	6	0	52	0	106	40	2	46	10
d__Bacteria	k__unclassified_d__Bacteria	p__Firmicutes	c__Clostridia	o__Clostridiales	f__Clostridiaceae	g__Clostridium	s__Clostridium_oryzae	0	0	0	0	0	0	6	0	0	0	0	0	0	0	0
d__Bacteria	k__unclassified_d__Bacteria	p__Firmicutes	c__Clostridia	o__Clostridiales	f__Clostridiaceae	g__Clostridium	s__Clostridium_acetobutylicum	0	0	0	0	0	2	0	0	0	0	2	0	0	0	6
d__Bacteria	k__unclassified_d__Bacteria	p__Firmicutes	c__Bacilli	o__Bacillales	f__Staphylococcaceae	g__Staphylococcus	s__Staphylococcus_lentus	6	0	10	106	0	0	0	0	6	0	0	0	0	0	0
d__Bacteria	k__unclassified_d__Bacteria	p__Firmicutes	c__Clostridia	o__Clostridiales	f__Ruminococcaceae	g__Flavonifractor	s__Flavonifractor_plautii	0	0	20	2	0	170	1082	414	114	3188	106	26604	3866	1956	4204
d__Bacteria	k__unclassified_d__Bacteria	p__Bacteroidetes	c__Bacteroidia	o__Bacteroidales	f__Tannerellaceae	g__Parabacteroides	s__Parabacteroides_goldsteinii	0	0	0	2	0	204	472	264	502	2774	52	10940	1074	2512	50
d__Bacteria	k__unclassified_d__Bacteria	p__Firmicutes	c__Negativicutes	o__Selenomonadales	f__Selenomonadaceae	g__Schwartzia_f__Selenomonadaceae	s__Schwartzia_succinivorans	0	0	0	0	0	0	2	0	0	4	0	0	6	2	0
d__Bacteria	k__unclassified_d__Bacteria	p__Firmicutes	c__Clostridia	o__Clostridiales	f__Lachnospiraceae	g__Anaerostipes	s__Anaerostipes_hadrus	0	0	0	0	0	10	4	4	0	22	0	0	0	0	0
d__Bacteria	k__unclassified_d__Bacteria	p__Proteobacteria	c__Alphaproteobacteria	o__Rhizobiales	f__Rhizobiaceae	g__Rhizobium	s__Rhizobium_etli	0	0	0	0	0	0	2	0	0	0	6	0	26	12	118
d__Bacteria	k__unclassified_d__Bacteria	p__Bacteroidetes	c__Bacteroidia	o__Bacteroidales	f__Rikenellaceae	g__Alistipes	s__Alistipes_onderdonkii	0	0	0	0	0	0	4	12	74	126	10	2370	268	980	464
d__Bacteria	k__unclassified_d__Bacteria	p__Actinobacteria	c__Actinobacteria	o__Micromonosporales	f__Micromonosporaceae	g__Micromonospora	s__Micromonospora_rhizosphaerae	0	0	0	0	0	0	0	0	6	0	6	0	0	0	0
d__Bacteria	k__unclassified_d__Bacteria	p__Bacteroidetes	c__Sphingobacteriia	o__Sphingobacteriales	f__Sphingobacteriaceae	g__Pedobacter	s__Pedobacter_rhizosphaerae	0	0	0	0	0	0	0	0	0	2	0	0	4	0	0
d__Bacteria	k__unclassified_d__Bacteria	p__Bacteroidetes	c__Bacteroidia	o__Bacteroidales	f__Tannerellaceae	g__Parabacteroides	s__Parabacteroides_acidifaciens	0	0	0	0	0	0	0	0	0	0	0	120	0	10	0
d__Bacteria	k__unclassified_d__Bacteria	p__Bacteroidetes	c__Bacteroidia	o__Bacteroidales	f__Bacteroidaceae	g__Bacteroides	s__Bacteroides_dorei_CAG:222	0	0	0	0	0	16	2	0	0	0	6	4	8	2	0
d__Bacteria	k__unclassified_d__Bacteria	p__Bacteroidetes	c__Bacteroidia	o__Bacteroidales	f__Rikenellaceae	g__Alistipes	s__Alistipes_senegalensis	0	0	0	0	0	0	38	138	36	78	0	308	4	10	64
d__Bacteria	k__unclassified_d__Bacteria	p__Proteobacteria	c__Deltaproteobacteria	o__Desulfovibrionales	f__Desulfovibrionaceae	g__Desulfovibrio	s__Desulfovibrio_piger	0	0	0	0	0	62	54	24	40	10	58	32	42	26	32
d__Bacteria	k__unclassified_d__Bacteria	p__Firmicutes	c__Clostridia	o__Clostridiales	f__Lachnospiraceae	g__Coprococcus	s__Coprococcus_comes_CAG:19	0	0	0	0	0	0	0	0	0	0	0	0	0	4	0
d__Bacteria	k__unclassified_d__Bacteria	p__Firmicutes	c__Bacilli	o__Lactobacillales	f__Lactobacillaceae	g__Lactobacillus	s__Lactobacillus_agilis	0	0	0	0	0	0	0	0	0	0	0	0	6	2	0
d__Bacteria	k__unclassified_d__Bacteria	p__Bacteroidetes	c__Bacteroidia	o__Bacteroidales	f__unclassified_o__Bacteroidales	g__Phocaeicola	s__Phocaeicola_dorei	0	0	0	0	0	76	22	40	28	98	190	302	576	102	98
d__Bacteria	k__unclassified_d__Bacteria	p__Firmicutes	c__Bacilli	o__Bacillales	f__Staphylococcaceae	g__Staphylococcus	s__Staphylococcus_sciuri	0	0	0	2	0	0	0	0	0	0	0	0	0	0	0
d__Bacteria	k__unclassified_d__Bacteria	p__Firmicutes	c__Clostridia	o__Clostridiales	f__Eubacteriaceae	g__Eubacterium	s__Eubacterium_ventriosum	0	0	0	0	0	2	38	6	2	210	0	42	30	26	8
d__Bacteria	k__unclassified_d__Bacteria	p__Firmicutes	c__Clostridia	o__Clostridiales	f__Lachnospiraceae	g__Lachnospira	s__Lachnospira_multipara	0	0	0	0	0	0	12	0	0	8	0	0	14	10	0
d__Bacteria	k__unclassified_d__Bacteria	p__Firmicutes	c__Clostridia	o__Clostridiales	f__Ruminococcaceae	g__Marasmitruncus	s__Marasmitruncus_massiliensis	0	0	0	0	0	0	0	0	6	2	0	0	6	0	2
d__Bacteria	k__unclassified_d__Bacteria	p__Proteobacteria	c__Deltaproteobacteria	o__Desulfovibrionales	f__Desulfovibrionaceae	g__Desulfovibrio	s__Desulfovibrio_hydrothermalis	0	0	0	0	0	0	2	0	0	82	0	0	0	0	0
d__Bacteria	k__unclassified_d__Bacteria	p__Firmicutes	c__Erysipelotrichia	o__Erysipelotrichales	f__Erysipelotrichaceae	g__Amedibacterium	s__Amedibacterium_intestinale	0	0	0	0	0	0	0	0	0	0	0	50	0	2	0
d__Bacteria	k__unclassified_d__Bacteria	p__Proteobacteria	c__Gammaproteobacteria	o__Enterobacterales	f__Enterobacteriaceae	g__Cronobacter	s__Cronobacter_sakazakii	144	276	1940	3270	170	0	0	0	0	0	0	0	0	0	0
d__Bacteria	k__unclassified_d__Bacteria	p__Actinobacteria	c__Actinobacteria	o__Micrococcales	f__Micrococcaceae	g__Arthrobacter	s__Arthrobacter_luteolus	0	0	0	0	0	0	18	0	0	64	0	0	0	0	0
d__Bacteria	k__unclassified_d__Bacteria	p__Firmicutes	c__Bacilli	o__Lactobacillales	f__Lactobacillaceae	g__Lactobacillus	s__Lactobacillus_salivarius	30	40	10	38	32	0	4	2	2	8	32	44	14	4	14
d__Bacteria	k__unclassified_d__Bacteria	p__Firmicutes	c__Clostridia	o__Clostridiales	f__Lachnospiraceae	g__Candidatus_Weimeria	s__Candidatus_Weimeria_bifida	0	0	0	0	0	0	8	0	0	2	0	0	0	0	0
d__Bacteria	k__unclassified_d__Bacteria	p__Fusobacteria	c__Fusobacteriia	o__Fusobacteriales	f__Fusobacteriaceae	g__Fusobacterium	s__Fusobacterium_necrophorum	0	0	0	0	0	60	42	52	30	12	0	0	0	0	0
d__Bacteria	k__unclassified_d__Bacteria	p__Firmicutes	c__Bacilli	o__Bacillales	f__unclassified_o__Bacillales	g__Acidibacillus	s__Acidibacillus_ferrooxidans	0	0	0	0	0	0	0	0	0	0	0	10	0	0	0
d__Bacteria	k__unclassified_d__Bacteria	p__Firmicutes	c__Clostridia	o__Clostridiales	f__Lachnospiraceae	g__Faecalicatena	s__Faecalicatena_orotica	0	0	0	0	0	44	30	38	52	0	4	10	12	6	32
d__Bacteria	k__unclassified_d__Bacteria	p__Bacteroidetes	c__Bacteroidia	o__Bacteroidales	f__Prevotellaceae	g__Paraprevotella	s__Paraprevotella_clara_CAG:116	0	0	0	0	0	0	0	0	0	0	0	4	0	0	0
d__Bacteria	k__unclassified_d__Bacteria	p__Firmicutes	c__Bacilli	o__Bacillales	f__Alicyclobacillaceae	g__Alicyclobacillus	s__Alicyclobacillus_acidoterrestris	0	0	0	0	0	0	0	0	0	0	0	0	0	0	0
d__Bacteria	k__unclassified_d__Bacteria	p__Bacteroidetes	c__Bacteroidia	o__Bacteroidales	f__unclassified_o__Bacteroidales	g__Phocaeicola	s__Phocaeicola_sartorii	0	0	0	0	0	6	14	10	4	44	0	0	0	0	0
d__Bacteria	k__unclassified_d__Bacteria	p__Bacteroidetes	c__Bacteroidia	o__Bacteroidales	f__Rikenellaceae	g__Mucinivorans	s__Mucinivorans_hirudinis	0	0	0	0	0	0	0	4	0	0	0	28	0	2	0
d__Bacteria	k__unclassified_d__Bacteria	p__Actinobacteria	c__Coriobacteriia	o__Coriobacteriales	f__Atopobiaceae	g__Libanicoccus	s__Libanicoccus_massiliensis	0	0	0	0	0	0	0	0	0	2	0	0	0	0	0
d__Bacteria	k__unclassified_d__Bacteria	p__Actinobacteria	c__Actinobacteria	o__Micromonosporales	f__Micromonosporaceae	g__Asanoa	s__Asanoa_ferruginea	12	0	4	0	0	0	2	0	0	0	0	0	0	0	0
d__Bacteria	k__unclassified_d__Bacteria	p__Firmicutes	c__Bacilli	o__Lactobacillales	f__Streptococcaceae	g__Streptococcus	s__Streptococcus_cristatus	0	0	0	0	0	0	16	0	0	26	0	0	0	0	0
d__Bacteria	k__unclassified_d__Bacteria	p__Proteobacteria	c__Gammaproteobacteria	o__Alteromonadales	f__Pseudoalteromonadaceae	g__Pseudoalteromonas	s__Pseudoalteromonas_luteoviolacea	0	0	0	0	0	0	0	0	0	2	0	0	6	12	0
d__Bacteria	k__unclassified_d__Bacteria	p__Proteobacteria	c__Betaproteobacteria	o__Burkholderiales	f__Sutterellaceae	g__Sutterella	s__Sutterella_wadsworthensis	0	0	0	0	0	100	56	100	188	20	38	20	38	20	8
d__Bacteria	k__unclassified_d__Bacteria	p__Firmicutes	c__Clostridia	o__Clostridiales	f__Lachnospiraceae	g__Lachnoclostridium	s__[Clostridium]_aminophilum	0	0	0	0	0	0	6	0	0	26	0	0	2	0	0
d__Bacteria	k__unclassified_d__Bacteria	p__Firmicutes	c__Clostridia	o__Clostridiales	f__Lachnospiraceae	g__Blautia	s__Blautia_schinkii	0	0	0	0	0	0	2	0	0	4	0	0	2	0	0
d__Bacteria	k__unclassified_d__Bacteria	p__Firmicutes	c__Clostridia	o__Clostridiales	f__Eubacteriaceae	g__Pseudoramibacter	s__Pseudoramibacter_alactolyticus	0	0	0	0	0	0	14	0	0	8	0	0	0	0	0
d__Bacteria	k__unclassified_d__Bacteria	p__Firmicutes	c__Erysipelotrichia	o__Erysipelotrichales	f__Erysipelotrichaceae	g__Catenibacterium	s__Catenibacterium_mitsuokai	0	0	0	0	0	2	0	18	0	62	2	6	4	2	0
d__Bacteria	k__unclassified_d__Bacteria	p__Bacteroidetes	c__Cytophagia	o__Cytophagales	f__Cyclobacteriaceae	g__Echinicola	s__Echinicola_pacifica	0	0	0	0	0	0	0	0	0	0	0	52	0	0	0
d__Bacteria	k__unclassified_d__Bacteria	p__Firmicutes	c__Clostridia	o__Clostridiales	f__Peptostreptococcaceae	g__Romboutsia	s__Romboutsia_lituseburensis	0	0	0	0	0	0	0	0	14	0	0	0	0	0	0
d__Bacteria	k__unclassified_d__Bacteria	p__Firmicutes	c__Clostridia	o__Clostridiales	f__Clostridiaceae	g__Clostridium	s__Clostridium_botulinum	0	0	0	0	0	182	354	32	4	628	58	24	182	94	34
d__Bacteria	k__unclassified_d__Bacteria	p__Firmicutes	c__Clostridia	o__Clostridiales	f__Lachnospiraceae	g__Blautia	s__Blautia_luti	0	0	0	0	0	0	2	0	0	6	8	240	126	222	20
d__Bacteria	k__unclassified_d__Bacteria	p__Firmicutes	c__Clostridia	o__Clostridiales	f__Lachnospiraceae	g__Murimonas	s__Murimonas_intestini	0	0	0	0	0	0	8	2	0	22	0	18	0	40	8
d__Bacteria	k__unclassified_d__Bacteria	p__Proteobacteria	c__Gammaproteobacteria	o__Enterobacterales	f__Enterobacteriaceae	g__Cronobacter	s__Cronobacter_malonaticus	0	0	0	0	0	8	10	12	24	0	0	0	0	0	0
d__Bacteria	k__unclassified_d__Bacteria	p__Firmicutes	c__Clostridia	o__Clostridiales	f__Clostridiaceae	g__Clostridium	s__Clostridium_baratii	0	0	0	0	0	0	0	0	0	0	0	4	2	0	0
d__Bacteria	k__unclassified_d__Bacteria	p__Firmicutes	c__Clostridia	o__Clostridiales	f__Lachnospiraceae	g__Anaerosporobacter	s__Anaerosporobacter_mobilis	0	0	0	0	0	0	4	0	0	26	0	0	0	0	0
d__Bacteria	k__unclassified_d__Bacteria	p__Firmicutes	c__Clostridia	o__Clostridiales	f__Lachnospiraceae	g__Candidatus_Galacturonibacter	s__Candidatus_Galacturonibacter_soehngenii	0	0	0	0	0	0	0	0	0	28	0	0	2	0	0
d__Bacteria	k__unclassified_d__Bacteria	p__Firmicutes	c__Clostridia	o__Clostridiales	f__Hungateiclostridiaceae	g__Ruminiclostridium	s__Ruminiclostridium_sufflavum	0	0	0	0	0	0	0	0	0	0	0	18	2	0	0
d__Bacteria	k__unclassified_d__Bacteria	p__Firmicutes	c__Clostridia	o__Clostridiales	f__Lachnospiraceae	g__Blautia	s__Blautia_producta	18968	21194	44556	38016	12296	2444	1786	3596	5640	24	3260	962	2466	666	2820
d__Bacteria	k__unclassified_d__Bacteria	p__Firmicutes	c__Clostridia	o__Clostridiales	f__Peptostreptococcaceae	g__Peptacetobacter	s__Peptacetobacter_hominis	0	0	0	0	0	0	0	0	0	0	0	0	0	0	0
d__Bacteria	k__unclassified_d__Bacteria	p__Bacteroidetes	c__Bacteroidia	o__Bacteroidales	f__Bacteroidaceae	g__Bacteroides	s__Bacteroides_stercoris_CAG:120	0	0	0	0	0	16	14	0	34	42	0	100	4	14	4
d__Bacteria	k__unclassified_d__Bacteria	p__Actinobacteria	c__Coriobacteriia	o__Eggerthellales	f__Eggerthellaceae	g__Paraeggerthella	s__Paraeggerthella_hongkongensis	0	0	0	0	0	0	0	0	0	0	0	64	8	18	0
d__Bacteria	k__unclassified_d__Bacteria	p__Firmicutes	c__Clostridia	o__Clostridiales	f__Christensenellaceae	g__Christensenella	s__Christensenella_timonensis	0	0	2	0	0	582	268	708	912	0	262	100	28	44	728
d__Bacteria	k__unclassified_d__Bacteria	p__Firmicutes	c__Clostridia	o__Clostridiales	f__Peptostreptococcaceae	g__Peptoanaerobacter	s__Peptoanaerobacter_stomatis	0	0	0	0	0	0	0	0	0	14	0	26	6	4	2
d__Bacteria	k__unclassified_d__Bacteria	p__Firmicutes	c__Clostridia	o__Clostridiales	f__Lachnospiraceae	g__Lachnotalea	s__Lachnotalea_glycerini	0	0	0	0	0	0	4	0	0	56	0	10	6	10	0
d__Bacteria	k__unclassified_d__Bacteria	p__Actinobacteria	c__Coriobacteriia	o__Eggerthellales	f__Eggerthellaceae	g__Enterorhabdus	s__Enterorhabdus_mucosicola	0	0	0	0	0	0	8	0	0	42	0	56	4	44	0
d__Bacteria	k__unclassified_d__Bacteria	p__Firmicutes	c__Clostridia	o__Clostridiales	f__Lachnospiraceae	g__Dorea	s__Dorea_formicigenerans	22	2	0	0	0	8	166	0	0	412	2	232	244	252	0
d__Bacteria	k__unclassified_d__Bacteria	p__Firmicutes	c__Bacilli	o__Bacillales	f__Paenibacillaceae	g__Paenibacillus	s__Paenibacillus_odorifer	0	0	0	0	0	0	0	0	0	4	0	0	0	0	0
d__Bacteria	k__unclassified_d__Bacteria	p__Fibrobacteres	c__Fibrobacteria	o__Fibrobacterales	f__Fibrobacteraceae	g__Fibrobacter	s__Fibrobacter_succinogenes	0	0	0	0	0	0	0	0	0	0	0	0	0	0	0
d__Bacteria	k__unclassified_d__Bacteria	p__Fusobacteria	c__Fusobacteriia	o__Fusobacteriales	f__Fusobacteriaceae	g__Fusobacterium	s__Fusobacterium_naviforme	0	0	0	0	0	0	10	0	0	22	0	0	0	0	0
d__Bacteria	k__unclassified_d__Bacteria	p__Firmicutes	c__Bacilli	o__Bacillales	f__Alicyclobacillaceae	g__Tumebacillus	s__Tumebacillus_permanentifrigoris	0	0	0	0	0	0	0	0	0	0	0	0	0	0	0
d__Bacteria	k__unclassified_d__Bacteria	p__Bacteroidetes	c__Bacteroidia	o__Bacteroidales	f__Bacteroidaceae	g__Bacteroides	s__Bacteroides_propionicifaciens	0	0	0	0	0	0	0	0	0	0	0	102	14	28	0
d__Bacteria	k__unclassified_d__Bacteria	p__Proteobacteria	c__Gammaproteobacteria	o__Pseudomonadales	f__Moraxellaceae	g__Acinetobacter	s__Acinetobacter_baumannii	36	48	70	82	80	624	896	2	54	26	2178	15632	2764	5742	4738
d__Bacteria	k__unclassified_d__Bacteria	p__Bacteroidetes	c__Bacteroidia	o__Bacteroidales	f__Tannerellaceae	g__Parabacteroides	s__Parabacteroides_merdae_CAG:48	0	0	0	0	0	6	2	4	44	16	14	16	4	12	60
d__Bacteria	k__unclassified_d__Bacteria	p__Actinobacteria	c__Coriobacteriia	o__Eggerthellales	f__Eggerthellaceae	g__Eggerthella	s__Eggerthella_lenta	0	0	0	0	0	0	4	0	0	152	0	54	12	88	0
d__Bacteria	k__unclassified_d__Bacteria	p__Firmicutes	c__Clostridia	o__Clostridiales	f__Clostridiaceae	g__Alkaliphilus	s__Alkaliphilus_transvaalensis	0	0	0	0	0	0	0	0	0	0	0	2	0	2	0
d__Bacteria	k__unclassified_d__Bacteria	p__Firmicutes	c__Clostridia	o__Clostridiales	f__Lachnospiraceae	g__Faecalimonas	s__Faecalimonas_umbilicata	2	2	0	0	16	0	6	0	6	4	0	0	0	0	4
d__Bacteria	k__unclassified_d__Bacteria	p__Actinobacteria	c__Actinobacteria	o__Micrococcales	f__Demequinaceae	g__Lysinimicrobium	s__Lysinimicrobium_gelatinilyticum	0	0	0	0	0	0	4	0	0	8	0	0	8	10	0
d__Bacteria	k__unclassified_d__Bacteria	p__Firmicutes	c__Clostridia	o__Clostridiales	f__Oscillospiraceae	g__Dysosmobacter	s__Dysosmobacter_welbionis	0	0	0	0	0	0	0	0	0	0	0	0	12	0	0
d__Bacteria	k__unclassified_d__Bacteria	p__Firmicutes	c__Clostridia	o__Clostridiales	f__Ruminococcaceae	g__Ruminococcus	s__Ruminococcus_albus	16	2	0	0	48	0	102	0	12	150	0	6	28	26	8
d__Bacteria	k__unclassified_d__Bacteria	p__Actinobacteria	c__Actinobacteria	o__Jiangellales	f__Jiangellaceae	g__Jiangella	s__Jiangella_muralis	10	0	0	0	0	0	0	0	0	0	0	0	0	6	0
d__Bacteria	k__unclassified_d__Bacteria	p__Firmicutes	c__Clostridia	o__Clostridiales	f__Lachnospiraceae	g__Lachnospira	s__Lachnospira_eligens	0	0	0	0	0	16	154	0	0	144	0	108	40	6	0
d__Bacteria	k__unclassified_d__Bacteria	p__Firmicutes	c__Clostridia	o__Clostridiales	f__Lachnospiraceae	g__Blautia	s__Blautia_marasmi	0	0	6	8	0	0	0	0	0	0	0	0	12	4	4
d__Bacteria	k__unclassified_d__Bacteria	p__Firmicutes	c__Bacilli	o__Lactobacillales	f__Lactobacillaceae	g__Lactobacillus	s__Lactobacillus_brevis	4	16	6	8	6	0	0	0	8	2	2	8	4	2	4
d__Bacteria	k__unclassified_d__Bacteria	p__Firmicutes	c__Bacilli	o__Bacillales	f__Bacillaceae	g__Lysinibacillus	s__Lysinibacillus_boronitolerans	0	0	0	0	0	0	20	0	0	28	0	0	0	0	0
d__Bacteria	k__unclassified_d__Bacteria	p__Bacteroidetes	c__Bacteroidia	o__Bacteroidales	f__Tannerellaceae	g__Parabacteroides	s__Parabacteroides_massiliensis	0	0	0	0	0	0	0	0	2	0	4	100	6	20	2
d__Bacteria	k__unclassified_d__Bacteria	p__Proteobacteria	c__Gammaproteobacteria	o__Enterobacterales	f__Enterobacteriaceae	g__Enterobacter	s__Enterobacter_cloacae	32	54	480	672	36	0	0	0	0	0	0	0	0	0	0
d__Bacteria	k__unclassified_d__Bacteria	p__Actinobacteria	c__Actinobacteria	o__Propionibacteriales	f__Nocardioidaceae	g__Nocardioides	s__Nocardioides_alkalitolerans	0	0	0	0	0	0	0	0	0	0	0	0	0	0	0
d__Bacteria	k__unclassified_d__Bacteria	p__Bacteroidetes	c__Bacteroidia	o__Bacteroidales	f__Tannerellaceae	g__Parabacteroides	s__Parabacteroides_provencensis	0	0	0	0	0	0	0	0	0	16	0	0	0	0	0
d__Bacteria	k__unclassified_d__Bacteria	p__Bacteroidetes	c__Bacteroidia	o__Bacteroidales	f__Bacteroidaceae	g__Bacteroides	s__Bacteroides_xylanisolvens	0	6	8	0	2	7622	6620	1152	31726	1732	838	7730	1060	2890	1512
d__Bacteria	k__unclassified_d__Bacteria	p__Firmicutes	c__Bacilli	o__Bacillales	f__Thermoactinomycetaceae	g__Melghirimyces	s__Melghirimyces_profundicolus	0	0	0	0	0	0	0	0	0	0	2	0	0	0	2
d__Bacteria	k__unclassified_d__Bacteria	p__Firmicutes	c__Bacilli	o__Bacillales	f__Staphylococcaceae	g__Staphylococcus	s__Staphylococcus_nepalensis	0	10	4	102	0	0	0	0	0	2	0	0	0	4	0
d__Bacteria	k__unclassified_d__Bacteria	p__Firmicutes	c__Clostridia	o__Clostridiales	f__Lachnospiraceae	g__Lachnoanaerobaculum	s__Lachnoanaerobaculum_saburreum	0	0	0	0	0	0	2	0	0	50	0	0	0	0	0
d__Bacteria	k__unclassified_d__Bacteria	p__Firmicutes	c__Bacilli	o__Bacillales	f__Paenibacillaceae	g__Paenibacillus	s__Paenibacillus_qinlingensis	0	0	0	0	0	0	18	0	0	4	0	0	0	0	0
d__Bacteria	k__unclassified_d__Bacteria	p__Firmicutes	c__Bacilli	o__Lactobacillales	f__Lactobacillaceae	g__Sharpea	s__Sharpea_azabuensis	0	0	0	0	0	0	4	0	0	4	0	0	0	4	0
d__Bacteria	k__unclassified_d__Bacteria	p__Firmicutes	c__Bacilli	o__Lactobacillales	f__Lactobacillaceae	g__Lactobacillus	s__Lactobacillus_fabifermentans	0	0	0	0	0	0	8	0	0	2	0	0	0	0	0
d__Bacteria	k__unclassified_d__Bacteria	p__Proteobacteria	c__Betaproteobacteria	o__Burkholderiales	f__Burkholderiaceae	g__Burkholderia	s__Burkholderia_anthina	0	0	0	0	0	0	0	0	0	0	0	0	2	0	0
d__Bacteria	k__unclassified_d__Bacteria	p__Spirochaetes	c__Spirochaetia	o__Spirochaetales	f__Spirochaetaceae	g__Treponema	s__Treponema_brennaborense	0	0	0	0	0	0	0	0	0	12	0	0	0	0	0
d__Bacteria	k__unclassified_d__Bacteria	p__Firmicutes	c__Bacilli	o__Lactobacillales	f__Enterococcaceae	g__Enterococcus	s__Enterococcus_hirae	0	0	0	0	0	0	0	0	0	0	0	0	4	0	0
d__Bacteria	k__unclassified_d__Bacteria	p__Bacteroidetes	c__Bacteroidia	o__Bacteroidales	f__Bacteroidaceae	g__Bacteroides	s__Bacteroides_galacturonicus	0	0	0	0	0	0	10	0	0	0	0	76	0	0	0
d__Bacteria	k__unclassified_d__Bacteria	p__Bacteroidetes	c__Bacteroidia	o__Bacteroidales	f__Prevotellaceae	g__Prevotella	s__Prevotella_stercorea	0	0	0	0	0	0	2	0	0	0	0	0	0	0	0
d__Bacteria	k__unclassified_d__Bacteria	p__Bacteroidetes	c__Bacteroidia	o__Bacteroidales	f__Rikenellaceae	g__Alistipes	s__Alistipes_provencensis	0	0	0	0	0	0	0	0	0	0	0	8	2	0	0
d__Bacteria	k__unclassified_d__Bacteria	p__Bacteroidetes	c__Bacteroidia	o__Bacteroidales	f__Rikenellaceae	g__Alistipes	s__Alistipes_finegoldii	0	0	0	0	0	0	2	0	16	14	4	178	54	18	6
d__Bacteria	k__unclassified_d__Bacteria	p__Firmicutes	c__Clostridia	o__Clostridiales	f__Hungateiclostridiaceae	g__Hungateiclostridium	s__Hungateiclostridium_cellulolyticum	0	0	0	0	0	0	6	0	0	2	0	0	12	0	0
d__Bacteria	k__unclassified_d__Bacteria	p__Spirochaetes	c__Spirochaetia	o__Spirochaetales	f__Spirochaetaceae	g__Treponema	s__Treponema_saccharophilum	0	0	0	0	0	0	0	0	0	0	0	0	0	0	0
d__Bacteria	k__unclassified_d__Bacteria	p__Actinobacteria	c__Coriobacteriia	o__Coriobacteriales	f__Coriobacteriaceae	g__Collinsella	s__Collinsella_ihuae	0	0	0	0	0	0	0	0	0	0	0	6	2	8	0
d__Bacteria	k__unclassified_d__Bacteria	p__Bacteroidetes	c__Bacteroidia	o__Bacteroidales	f__Tannerellaceae	g__Parabacteroides	s__Parabacteroides_merdae	0	0	2	0	0	118	174	574	958	288	200	41630	1312	3608	898
d__Bacteria	k__unclassified_d__Bacteria	p__Proteobacteria	c__Deltaproteobacteria	o__Desulfovibrionales	f__Desulfovibrionaceae	g__Bilophila	s__Bilophila_wadsworthia	0	0	2	0	0	3348	2856	1684	2296	324	3298	1358	1722	1448	1270
d__Bacteria	k__unclassified_d__Bacteria	p__Proteobacteria	c__Betaproteobacteria	o__Burkholderiales	f__Burkholderiaceae	g__Cupriavidus	s__Cupriavidus_lacunae	0	0	0	0	0	0	0	0	0	0	0	0	0	0	6
d__Bacteria	k__unclassified_d__Bacteria	p__Proteobacteria	c__Gammaproteobacteria	o__Enterobacterales	f__Erwiniaceae	g__Tatumella	s__Tatumella_morbirosei	0	0	0	0	0	0	0	0	0	0	0	0	0	0	0
d__Bacteria	k__unclassified_d__Bacteria	p__Firmicutes	c__Bacilli	o__Bacillales	f__Paenibacillaceae	g__Paenibacillus	s__Paenibacillus_contaminans	0	0	0	0	0	0	0	0	12	0	0	0	0	0	0
d__Bacteria	k__unclassified_d__Bacteria	p__Proteobacteria	c__Deltaproteobacteria	o__Desulfobacterales	f__Desulfobacteraceae	g__Candidatus_Magnetoglobus	s__Candidatus_Magnetoglobus_multicellularis	0	0	0	0	0	0	0	0	0	0	0	0	4	8	0
d__Bacteria	k__unclassified_d__Bacteria	p__Firmicutes	c__Clostridia	o__Clostridiales	f__Clostridiaceae	g__Clostridium	s__Clostridium_peptidivorans	0	0	0	0	0	0	0	0	34	0	0	0	0	0	0
d__Bacteria	k__unclassified_d__Bacteria	p__Bacteroidetes	c__Bacteroidia	o__Bacteroidales	f__Rikenellaceae	g__Rikenella	s__Rikenella_microfusus	0	0	0	0	0	0	0	18	0	0	0	0	0	0	0
d__Bacteria	k__unclassified_d__Bacteria	p__Firmicutes	c__Clostridia	o__Clostridiales	f__Lachnospiraceae	g__Parasporobacterium	s__Parasporobacterium_paucivorans	0	0	0	0	0	0	0	0	0	0	0	0	16	0	6

## Sheet: Supplementary Fig 4b
	Supplementary Fig 4b Left panel: Comparison of Shannon indexes between Control, FMT-HC and FMT-CSU.								Supplementary Fig 4b Left panel: Comparison of Shannon indexes between Control, FMT-HC and FMT-CSU.
	Raw data								p-Value
	Shannon index									Control	FMT-HC	FMT-CSU
	Control	FMT-HC	FMT-CSU						Control		0.0079	0.0079
	0.447327	1.62958	1.50239						FMT-HC			ns
	0.175761	1.65309	0.789568						FMT-CSU
	0.100916	1.86047	1.36662
	0.107169	1.47226	1.81375
	0.176276	2.34243	1.31882
	Supplementary Fig 4b Right panel: Comparison of Simpson indexes between Control, FMT-HC and FMT-CSU.								Supplementary Fig 4b Right panel: Comparison of Simpson indexes between Control, FMT-HC and FMT-CSU.
	Raw data								p-Value
	Simpson index									Control	FMT-HC	FMT-CSU
	Control	FMT-HC	FMT-CSU						Control		0.0079	0.0079
	0.447327	1.62958	1.50239						FMT-HC			0.55
	0.175761	1.65309	0.789568						FMT-CSU
	0.100916	1.86047	1.36662
	0.107169	1.47226	1.81375
	0.176276	2.34243	1.31882

## Sheet: Supplementary Fig 4c
Supplementary Fig 4c: Different species between FMT-HC group and FMT-CSU group.
feature	metadata	value	coef	stderr	N	N.not.0	p-value	q-value
s__Clostridium_tetani	Group	CSU	2.86364	0.231825	10	6	1.7188e-06	0.00031626
s__Enterocloster_lavalensis	Group	CSU	3.19867	0.367607	10	7	2.37333e-05	0.00218347
s__Campylobacter_coli	Group	CSU	5.28653	0.748005	10	6	0.000105324	0.00645988
s__Spirosoma_oryzae	Group	CSU	5.50708	0.925107	10	6	0.000340865	0.0125438
s__Blautia_luti	Group	CSU	5.65794	0.927614	10	7	0.000289645	0.0125438
s__Butyricimonas_faecihominis	Group	CSU	5.23738	0.90528	10	9	0.000411982	0.0126341
s__Enterococcus_pallens	Group	CSU	3.25966	0.623978	10	6	0.000798691	0.0192022
s__Erysipelatoclostridium_ramosum	Group	CSU	5.03275	0.975289	10	6	0.000863383	0.0192022
s__Staphylococcus_pseudintermedius	Group	CSU	3.17824	0.624179	10	9	0.000939238	0.0192022
s__Neobittarella_massiliensis	Group	CSU	2.6889	0.54543	10	6	0.00114962	0.0211531
s__Treponema_pedis	Group	CSU	2.22038	0.461834	10	6	0.00134221	0.0224514
s__[Clostridium]_leptum	Group	CSU	2.5499	0.571598	10	6	0.00210827	0.0323268
s__Parabacteroides_massiliensis	Group	CSU	3.29654	0.813616	10	6	0.00367546	0.0520219
s__Intestinimonas_butyriciproducens	Group	CSU	-2.72371	0.71851	10	9	0.00530597	0.061851
s__Clostridium_frigidicarnis	Group	CSU	2.77308	0.741716	10	7	0.00571572	0.061851
s__Parabacteroides_johnsonii	Group	CSU	5.16581	1.39651	10	9	0.00605064	0.061851
s__Bifidobacterium_adolescentis	Group	CSU	5.03928	1.33613	10	7	0.00545344	0.061851
s__Acinetobacter_baumannii	Group	CSU	6.11872	1.62834	10	10	0.005563	0.061851
s__Lactobacillus_salivarius	Group	CSU	2.7583	0.753748	10	9	0.0064063	0.06204
s__Paraprevotella_clara	Group	CSU	3.07545	0.859331	10	8	0.00719995	0.0630853
s__Pseudomonas_aeruginosa	Group	CSU	3.32373	0.925259	10	10	0.00706165	0.0630853
s__Chishuiella_changwenlii	Group	CSU	1.95624	0.56761	10	6	0.0087404	0.071649
s__Fusobacterium_nucleatum	Group	CSU	-3.32022	0.976226	10	7	0.00934552	0.071649
s__Phocaeicola_dorei	Group	CSU	2.16094	0.631681	10	10	0.00907543	0.071649
s__Sphingobium_yanoikuyae	Group	CSU	2.9821	0.957124	10	6	0.0143218	0.105409
s__Leptospira_interrogans	Group	CSU	5.086	1.7046	10	7	0.0175015	0.123857
s__Eisenbergiella_tayi	Group	CSU	-1.69754	0.579515	10	9	0.0190201	0.129618
s__Klebsiella_pneumoniae	Group	CSU	2.34897	0.842653	10	10	0.0236461	0.155389
s__Alistipes_onderdonkii	Group	CSU	4.50148	1.66619	10	9	0.0270047	0.17134
s__Candidatus_Soleaferrea_massiliensis	Group	CSU	2.46992	0.942067	10	8	0.0305647	0.187463
