# Supplementary material for: Gut microbiota facilitate chronic spontaneous urticaria
Source: Nat Commun. 2024 Jan 2;15:112. doi: 10.1038/s41467-023-44373-x (PMC10762022; doi:10.1038/s41467-023-44373-x)
Supplement: Supplementary file 4 — Source Data [file 41467_2023_44373_MOESM4_ESM.zip › Source data-Supplementary Fig5-6.xlsx]

## Sheet: Supplementary Fig 5
	Supplementary Fig 5a: GPR41 knockdown efficiency validation.										Supplementary Fig 5a: GPR41 knockdown efficiency validation.
	Raw data										p-Value
	GPR41 mRNA relative expression											sh-Mock	sh-GPR41#1	sh-GPR41#2
	sh-Mock	sh-GPR41#1	sh-GPR41#2								sh-Mock		<0.0001	<0.0001
	1.11729	0.11908	0.420742								sh-GPR41#1			0.0143
	0.895025	0.138696	0.368356								sh-GPR41#2
	1.01868	0.146257	0.327155
	Supplementary Fig 5b: Concentration of supernatant histamine release from RBL-2H3.										Supplementary Fig 5b: Concentration of supernatant histamine release from RBL-2H3(Comparsion of sh-Mock group).
	Raw data										p-Value						p-Value
	Concentration(ng/ml)											Control	IgE	IgE+DNP	IgE+DNP+5uM Cap		Group	sh-Mock vs. sh-GPR41#1	sh-Mock vs. sh-GPR41#2
Group	sh-Mock			sh-GPR41#1			sh-GPR41#2				Control		0.0512	<0.0001	0.1697		Control	ns	ns
Control	38.2579	38.116	37.8728	37.2537	37.1969	38.9273	37.243	37.2524	36.2579		IgE			<0.0001	0.0025		IgE	ns	ns
IgE	39.9727	39.3013	38.8241	39.9264	39.6181	39.0166	39.8024	39.328	39.8289		IgE+DNP				<0.0001		IgE+DNP	ns	ns
IgE+DNP	46.5269	46.226	46.8193	47.5277	47.2749	47.6114	48.2192	45.2906	49.2714		IgE+DNP+5uM Cap						IgE+DNP+5uM Cap	ns	ns
IgE+DNP+5uM Cap	37.9718	36.7287	36.7283	38.3623	36.7202	36.5327	36.8212	35.7803	38.3221
	Supplementary Fig 5c: β-hexosaminidase release rate in RBL-2H3.										Supplementary Fig 5c: β-hexosaminidase release rate in RBL-2H3(Comparsion of sh-Mock group).
	Raw data										p-Value						p-Value
	β-HEX release in BMMC (%)											Control	IgE	IgE+DNP	IgE+DNP+5uM Cap		Group	sh-Mock vs. sh-GPR41#1	sh-Mock vs. sh-GPR41#2
Group	sh-Mock			sh-GPR41#1			sh-GPR41#2				Control		0.0085	<0.0001	ns		Control	ns	ns
Control	12.2525	11.9948	12.8889	13.4895	11.5198	12.493	12.3633	12.432	12.4891		IgE			<0.0001	0.0318		IgE	ns	ns
IgE	13.8201	13.7749	13.6266	13.396	13.6541	13.8322	13.9027	13.8365	13.4492		IgE+DNP				<0.0001		IgE+DNP	ns	ns
IgE+DNP	36.8356	36.1064	36.5543	36.8867	36.2707	36.1963	37.7247	36.1623	36.3158		IgE+DNP+5uM Cap						IgE+DNP+5uM Cap	ns	ns
IgE+DNP+5uM Cap	13.1746	12.4807	12.3726	14.4762	13.6175	13.3361	12.4677	13.2672	13.0452

## Sheet: Supplementary Fig 6
	Supplementary Fig 6a and Supplementary Fig 6b are presented at the end of Supplementary Information.
	Supplementary Fig 6d: First from the left: Klebsiella pneumoniae mRNA expression in mouse faeces.								Supplementary Fig 6d: First from the left: Klebsiella pneumoniae mRNA expression in mouse faeces.
	Raw data								p-Value
	Relative expression									Control	KPn_PCA	KPn-CPZ/SBT_PCA
	Control	KPn_PCA	KPn-CPZ/SBT_PCA						Control		<0.0001	ns
	0.90484	4.77451	0.575412						KPn_PCA			<0.0001
	1.01855	8.69943	0.149782						KPn-CPZ/SBT_PCA
	1.17594	9.35964	0.175485
	0.680772	6.90845	0.012566
	1.35475	5.58649	0.100189
	Supplementary Fig 6d: Second from the left: Escherichia coli mRNA expression in mouse faeces.								Supplementary Fig 6d: Second from the left: Escherichia coli mRNA expression in mouse faeces.
	Raw data								p-Value
	Relative expression									Control	KPn_PCA	KPn-CPZ/SBT_PCA
	Control	KPn_PCA	KPn-CPZ/SBT_PCA						Control		0.0302	0.0029
	1.14718	0.021311	0.166487						KPn_PCA			ns
	0.834414	0.997893	0.135709						KPn-CPZ/SBT_PCA
	1.43897	0.069379	0.681684
	1.75941	0.963304	0.007733
	1.24896		0.113123
	Supplementary Fig 6d: Third from the left: Bacteroides stercoris mRNA expression in mouse faeces.								Supplementary Fig 6d: Third from the left: Bacteroides stercoris mRNA expression in mouse faeces.
	Raw data								p-Value
	Relative expression									Control	KPn_PCA	KPn-CPZ/SBT_PCA
	Control	KPn_PCA	KPn-CPZ/SBT_PCA						Control		0.0136	0.0019
	1.13181	0.710202	0.298076						KPn_PCA			ns
	0.854448	0.800202	0.033532						KPn-CPZ/SBT_PCA
	1.78303	0.451834	0.199488
	0.996978	0.622855
	1.16339	0.113251
	Supplementary Fig 6d: fourth from the left: Ruminococcus gnavus mRNA expression in mouse faeces.								Supplementary Fig 6d: Fourth from the left: Ruminococcus gnavus mRNA expression in mouse faeces.
	Raw data								p-Value
	Relative expression									Control	KPn_PCA	KPn-CPZ/SBT_PCA
	Control	KPn_PCA	KPn-CPZ/SBT_PCA						Control		<0.0001	<0.0001
	0.713355	0.14893	0.069654						KPn_PCA			ns
	0.878369	0.094134	0.083896						KPn-CPZ/SBT_PCA
	0.780483	0.086701	0.161403
		0.022268
	Supplementary Fig 6d: Fifth from the left: Veillonella parvula mRNA expression in mouse faeces.								Supplementary Fig 6d: Fifth from the left: Veillonella parvula mRNA expression in mouse faeces.
	Raw data								p-Value
	Relative expression									Control	KPn_PCA	KPn-CPZ/SBT_PCA
	Control	KPn_PCA	KPn-CPZ/SBT_PCA						Control		0.0022	ns
	0.987509	1.71098	0.874839						KPn_PCA			0.0003
	0.843377	1.80384	0.553589						KPn-CPZ/SBT_PCA
	0.977258	1.32164	0.046761
	0.581041	2.51959	0.496168
	1.06465	2.38842
	Supplementary Fig 6d: Sixth from the left: Roseburia hominis mRNA expression in mouse faeces.								Supplementary Fig 6d: Sixth from the left: Roseburia hominis mRNA expression in mouse faeces.
	Raw data								p-Value
	Relative expression									Control	KPn_PCA	KPn-CPZ/SBT_PCA
	Control	KPn_PCA	KPn-CPZ/SBT_PCA						Control		ns	0.0032
	1.34211	1.24877	189.434						KPn_PCA			0.0032
	1.05298	1.29412	26.6495						KPn-CPZ/SBT_PCA
	1.01753	1.50127	94.197
	1.28427	1.20961	207.991
	0.6502	1.27448
